# Supplementary material for: Enzymatically dissociated muscle fibers display rapid dedifferentiation and impaired mitochondrial calcium control
Source: iScience. 2022 Nov 22;25(12):105654. doi: 10.1016/j.isci.2022.105654 (PMC9720020; doi:10.1016/j.isci.2022.105654)
Supplement: Table S1. Gene expression values (FPKM) of all samples related to RNAsequencing experiments presented in Figures 3 and 4 [file mmc2.xlsx]

## Sheet: Sheet1
Gene_symbol	Sample	fresh	fresh	fresh	fresh	dissected_4h	dissected_4h	dissected_4h	dissected_4h	enzymatic_4h	enzymatic_4h	enzymatic_4h	enzymatic_4h	dissected_24h	dissected_24h	dissected_24h	dissected_24h	enzymatic_24h	enzymatic_24h	enzymatic_24h	enzymatic_24h
Gnai3	ENSMUSG00000000001	27.5783	40.338	21.2871	35.4085	37.5245	50.0388	63.9683	64.8952	22.5147	15.8242	20.0072	1.11519	35.206	44.7618	39.7538	43.2727	28.4642	32.6028	33.2499	32.2832
Cdc45	ENSMUSG00000000028	1.05888	2.07346	0	0	0	3.36702	2.94665	0	0.75865	0.971718	0	7.25055	1.4719	1.66151	1.05583	1.84043	8.99734	8.2035	7.58872	10.9569
H19	ENSMUSG00000000031	39.9897	48.8277	58.4512	60.0798	23.754	21.3033	13.2117	33.462	9.61848	11.9783	46.0618	24.133	82.1456	94.5487	101.727	72.358	146.748	142.866	138.084	141.385
Narf	ENSMUSG00000000056	5.98189	11.046	3.502	2.42268	3.09859	0	3.12637	3.78795	14.4536	7.43588	12.9451	6.10898	9.73142	9.56053	9.82771	12.1526	10.3568	8.53484	6.39949	8.98769
Cav2	ENSMUSG00000000058	18.8259	23.2556	13.4233	15.2136	10.4441	14.7107	13.4528	16.9568	1.61322	2.19248	0	5.05674	4.93305	4.78078	4.42538	5.93461	7.21397	6.33781	8.37307	8.42934
Klf6	ENSMUSG00000000078	63.1626	89.3259	107.593	131.249	176.871	235.503	244.764	311.389	99.4895	63.5713	99.7701	39.6938	72.4155	83.9916	67.3713	90.3792	27.6424	26.0047	29.2038	29.2491
Scmh1	ENSMUSG00000000085	8.60287	5.79704	2.47649	6.73482	8.30693	3.91518	4.91783	3.70499	5.63747	0	0	0	7.99081	7.54327	9.46855	11.6615	9.22506	11.1438	9.37524	7.8617
Cox5a	ENSMUSG00000000088	309.133	222.723	303.972	338.743	210.335	167.385	160.982	198.73	162.564	82.5679	204.828	61.2391	164.572	153.113	156.596	144.09	191.794	211.088	198.36	185.333
Tbx2	ENSMUSG00000000093	1.12898	0.41576	0.81409	1.06267	0.475368	0.323525	0.594719	0	0	0	0	0	1.0232	0.788786	1.03547	1.24437	0.597783	0.759579	0.820061	0.994948
Tbx4	ENSMUSG00000000094	2.30155	4.61118	1.3918	6.18213	0	1.1959	1.26836	1.11742	0	1.7714	0	3.55936	1.60216	1.44165	1.73077	1.33876	2.75175	3.1224	3.29747	2.9142
Ngfr	ENSMUSG00000000120	0	0	0	0.353912	0	0.347178	0	0	0	0	0	0	1.53259	1.922	1.68985	1.48881	7.51926	9.25934	7.5221	10.3461
Wnt9a	ENSMUSG00000000126	6.10445	12.1765	6.13614	9.29606	1.81887	2.42995	3.38367	0.668378	0	1.3313	0	0	3.54962	4.22757	4.02376	4.43136	2.53119	3.04149	2.36332	2.01203
Fer	ENSMUSG00000000127	4.12624	6.23571	1.79486	4.91201	5.70375	3.63739	6.54027	6.07246	3.1722	4.97676	0	0	4.10003	4.71757	4.6424	5.12446	7.08549	7.54571	8.70311	7.97372
Xpo6	ENSMUSG00000000131	4.10705	4.29063	6.46579	5.22006	18.2554	12.1448	8.14788	13.7755	0	2.61257	0	1.76922	10.301	11.3027	13.59	13.7598	12.7824	13.743	14.0622	14.2203
Tfe3	ENSMUSG00000000134	12.9439	10.3545	3.29076	9.28224	6.76832	16.8029	28.4305	23.3593	3.59779	6.55405	1.47406	0	18.1234	17.9951	20.959	18.3504	10.4468	14.1921	13.2351	12.0201
Axin2	ENSMUSG00000000142	2.34591	1.87304	1.0197	3.7037	0	0.299416	0	0	2.5502	0	6.77142	0	1.84388	2.23171	2.77216	2.58475	1.14421	1.27719	1.04869	1.3857
Brat1	ENSMUSG00000000148	0	1.72182	0.696765	0.863405	0	0.600029	0.918415	1.42786	0	0.950032	3.93718	0	2.15376	2.70405	3.95669	3.12784	5.02574	5.90206	5.40902	4.65548
Gna12	ENSMUSG00000000149	16.5345	13.0958	11.2352	9.94654	10.5046	12.9067	12.8222	9.65052	0.433582	4.98176	0	2.19453	12.7367	12.0702	11.3065	10.8642	15.5238	17.4256	15.1235	13.9829
Pih1d2	ENSMUSG00000000167	0	1.31023	0	0	0	0	0	0	0	7.28765	0	0	0.573107	0.469132	0.372624	0.213668	0.078746	1.57402	0.606727	0.585051
Dlat	ENSMUSG00000000168	15.7755	16.7926	9.26872	15.8615	3.33084	5.96577	11.0851	10.0307	3.75394	5.18133	0	9.69451	17.9208	21.6133	22.407	23.2932	27.0087	27.2864	25.9854	27.406
Sdhd	ENSMUSG00000000171	118.443	88.5375	75.5799	102.16	80.6527	76.6648	78.963	71.9157	53.746	40.3526	26.132	16.8814	65.3603	61.0897	67.0144	61.0242	100.07	93.796	90.8007	98.3163
Fgf6	ENSMUSG00000000183	0	1.892	0.639158	0	0	0	0.70597	0.30423	0	0	0	0.955088	2.31617	1.51803	1.8434	2.04829	2.13565	1.58516	1.48045	1.48073
Ccnd2	ENSMUSG00000000184	6.92953	6.52529	3.0406	6.03626	17.7839	13.5621	16.2673	21.0523	1.6721	1.72312	0	1.37096	8.66108	10.0503	9.51206	9.30937	5.2626	6.60269	6.71657	3.61274
Gpr107	ENSMUSG00000000194	4.41395	4.75834	9.44084	4.14785	1.73928	2.91369	1.57032	0.56749	0	2.75296	9.07072	0.725112	8.10146	8.72943	9.00699	7.65424	11.7773	11.658	11.371	12.4799
Drp2	ENSMUSG00000000223	0.388067	0.324549	0	0.955951	0	0.535001	0.696748	0.357031	0	0	0	0	3.90885	6.28825	3.38637	7.22666	1.78956	2.03597	2.08459	2.61826
Gmpr	ENSMUSG00000000253	14.8958	18.7505	36.4503	27.4528	3.31257	9.21008	13.3433	10.6343	29.2235	2.63593	5.84307	9.73159	39.6225	35.3817	27.3506	37.1585	32.3576	31.5632	27.7133	28.9457
Mid2	ENSMUSG00000000266	0.632331	2.60406	1.79264	1.68095	1.02939	1.09364	0.212807	2.90507	1.89718	0.062672	0	0.035229	1.46044	2.13568	1.24202	2.61634	3.41456	2.93018	2.98601	3.78279
Trim25	ENSMUSG00000000275	3.72559	2.70214	1.20802	2.9867	14.2547	21.4467	31.8169	25.5134	0.338901	0.962141	0	0	6.34828	8.48826	9.08614	7.2889	3.55557	4.4797	4.60499	4.0483
Dgke	ENSMUSG00000000276	0.549751	0.387524	0.956264	0.309539	0	0	0	0.971768	0	0.819476	0	0	1.06398	0.827984	0.671083	1.55993	3.27695	3.59784	2.9643	2.90233
Scpep1	ENSMUSG00000000278	26.4909	28.6128	24.1541	44.4397	45.4702	49.6774	70.408	60.1778	36.7311	69.8938	62.0161	23.0013	44.0786	54.0686	46.9012	46.8026	37.2059	55.1161	50.9467	45.8417
Mnt	ENSMUSG00000000282	1.31434	2.841	1.39807	3.3706	0.375531	0.431037	1.30835	1.07932	1.21119	8.79418	3.84869	5.21256	8.60277	6.75409	8.38984	10.4288	6.67564	7.92993	6.4809	6.42796
Itgb2	ENSMUSG00000000290	4.65212	14.2781	6.1828	12.0636	0	20.2539	25.9322	16.6077	0	0	0	0	5.78258	7.03229	8.96244	6.73766	2.68025	5.13917	4.98787	3.16612
Hddc2	ENSMUSG00000000295	29.8805	16.4176	24.912	17.851	1.20709	2.61729	4.63828	5.62466	3.33944	0	7.85592	0	2.97951	2.87416	3.25453	1.97541	5.96885	6.4642	5.5805	5.6031
Tpd52l1	ENSMUSG00000000296	23.8398	38.4816	40.7713	32.7328	17.5111	20.2878	33.4601	38.0972	20.8743	17.2915	34.1429	5.39347	34.9675	25.4251	25.7211	26.7503	45.1871	41.6336	40.2983	43.2917
Pemt	ENSMUSG00000000301	3.64725	2.24439	0	0	11.2103	2.36057	1.33053	2.68377	17.2641	8.20396	0	0	2.49041	1.05238	2.74501	1.30728	3.55899	3.15361	4.26091	2.19778
Ckmt1	ENSMUSG00000000308	0	0	0	0	0	0	0	0	0	0	19.4427	0	0.042093	0	0	0	0	0	0	0.080515
Bcl6b	ENSMUSG00000000317	0.66189	0.958293	2.07951	0.33109	2.72153	2.49631	1.00299	2.03487	0	0	0	0	6.70173	7.04964	8.03648	8.89176	2.39924	2.93567	3.54094	2.06047
Clec10a	ENSMUSG00000000318	4.76874	10.9941	16.9547	10.2364	0	11.8495	3.21968	3.24569	0	0	0	0	0.720296	0.630372	0.668681	0.412253	0	0	0	0.087189
Alox12	ENSMUSG00000000320	0	2.67965	3.60228	3.39925	0	0.468464	0	1.96048	0	0	0	0	1.26864	1.41146	1.34945	0.766763	0.53035	0.242544	0.582572	0.455267
Comt	ENSMUSG00000000326	48.2041	53.2008	40.4124	55.3188	60.5315	40.0975	27.618	39.4702	10.6859	10.7712	0	0	24.3956	26.4172	22.3094	24.997	32.5576	33.0536	34.5197	31.2547
Rtca	ENSMUSG00000000339	18.3721	22.2757	28.484	24.1846	22.1658	19.8184	26.1057	19.2354	23.892	6.05037	0	0	19.6365	15.849	19.5621	18.29	16.8864	21.6851	24.2029	20.4285
Dbt	ENSMUSG00000000340	3.71902	7.72414	5.82005	5.49337	2.83218	4.16046	5.21812	11.0782	0.976678	4.90047	0	0	5.06314	5.91223	5.76161	6.90947	11.3065	6.91607	9.32606	11.3483
Dazap2	ENSMUSG00000000346	83.8802	81.9444	74.6325	85.0877	83.6396	92.0171	83.1858	91.1102	37.9456	49.6206	21.127	16.2731	50.8265	51.8591	57.7001	55.6251	52.1562	58.9905	52.3604	56.1915
Mcts1	ENSMUSG00000000355	42.8505	33.9308	19.4274	34.3906	13.8498	12.0592	14.5032	31.2193	23.7491	3.3464	58.337	15.8246	15.5897	14.5514	16.9708	11.8155	20.9864	25.6146	30.8679	30.9159
Rem1	ENSMUSG00000000359	1.66646	3.70658	0	5.46271	0	0.780994	0	4.64622	0	0	0	0	1.63898	2.43494	3.20918	2.3955	0.715903	2.24453	1.40684	2.02557
Trappc10	ENSMUSG00000000374	5.07376	4.60522	2.37766	6.59285	3.33498	6.71477	4.6549	7.89511	5.63732	6.04964	0	2.59423	8.92342	11.4606	11.0191	12.0043	13.9457	13.2219	14.0098	13.9156
Ccm2	ENSMUSG00000000378	25.6572	15.889	13.1362	19.7042	74.8207	41.1511	42.1284	39.1622	11.5755	6.36983	24.2767	9.60418	23.2126	19.0225	24.9549	17.9782	21.2136	19.8189	24.9181	18.9933
Tbrg4	ENSMUSG00000000384	7.37373	8.20703	7.54816	5.98947	21.3148	15.1322	14.5038	18.6615	4.0881	16.6843	0	0	24.0442	22.1339	25.206	25.65	30.5766	28.1744	30.581	30.4018
Fap	ENSMUSG00000000392	9.19507	12.8225	8.18585	8.37242	0	6.5961	7.02758	1.86705	0	0	0	0	2.27606	3.92304	4.17	2.80486	0.543552	0.951381	0.564322	0.783327
Ndufa9	ENSMUSG00000000399	102.654	77.8602	105.373	97.7192	76.7384	40.3916	42.7537	69.5814	31.8035	20.7782	46.0825	12.5569	74.3608	88.1454	78.2006	67.5625	98.1034	99.6758	101.764	108.606
Egfl6	ENSMUSG00000000402	0.347547	0	2.00627	0.783467	0	0	0.916797	4.65492	0	0	0	0	1.67211	2.34094	1.30024	1.26553	0.187479	0.095435	0	0
Galnt1	ENSMUSG00000000420	15.55	20.4276	13.0484	16.5403	6.93528	11.9991	15.5173	17.3864	2.65965	0.493485	2.16957	2.16544	12.5563	16.2137	16.5112	15.736	24.2786	24.8885	26.0834	26.0478
Myf5	ENSMUSG00000000435	2.23598	0.644412	1.38633	1.00064	1.78379	0	0	0	0	1.41019	0	0	0.841358	0.789832	0.664082	1.44186	2.81023	2.27212	1.99625	2.88295
Mkrn2	ENSMUSG00000000439	7.89363	10.1687	7.28909	5.75171	3.88673	2.22597	4.70761	2.94418	4.89581	5.37167	9.29223	0	5.18093	4.64139	5.40515	5.63521	7.85884	7.8191	6.90913	7.56162
Pparg	ENSMUSG00000000440	2.98609	0	0	0	1.71899	0	0	4.20567	0	0	0	0	0.844253	1.46851	1.81397	1.03283	0.995723	0.717384	1.28017	0.942333
Raf1	ENSMUSG00000000441	25.2534	25.2949	16.6424	18.9425	8.0311	21.3833	14.0418	13.512	8.46598	21.8863	15.5182	9.42924	31.7713	31.2337	29.6372	37.3341	44.8215	43.81	43.0891	43.7418
Septin1	ENSMUSG00000000486	0	1.56968	2.77632	4.64431	0	0	0	1.82785	0	0	0	0	0.961058	1.06885	0.280886	1.02646	0.930025	1.15272	0.141439	1.59456
Pdgfb	ENSMUSG00000000489	6.13122	5.94731	4.13322	2.64269	1.28343	6.42933	4.16677	4.0157	2.60675	4.68902	0	1.33071	55.4724	45.6581	47.5978	51.1321	6.78132	7.42931	10.0404	6.32152
Acvrl1	ENSMUSG00000000530	4.77113	10.7512	8.40041	13.3029	13.3093	17.2522	29.3405	34.3699	3.6394	0	7.78436	0	21.279	18.3823	24.7768	19.6733	4.3493	5.85533	10.6111	3.56561
Tamalin	ENSMUSG00000000531	13.6872	10.214	13.0048	16.7006	1.62132	2.95156	7.3707	6.27899	2.82605	0	0	0	5.90534	6.061	7.95063	6.66367	3.63059	5.60056	6.06632	3.59023
Acvr1b	ENSMUSG00000000532	3.40235	3.69563	4.36421	1.47007	1.69238	1.38138	3.07865	2.13437	0.427245	0	0	0	13.0489	11.0658	12.6636	18.1797	22.1535	20.1481	17.1422	24.8956
Tom1l2	ENSMUSG00000000538	7.37175	6.5049	3.39288	6.72374	5.67756	1.6315	4.57517	3.81671	1.24852	4.3339	7.69386	8.46139	15.9488	15.9735	17.7349	21.5859	22.681	20.0608	20.1519	23.3565
Zfp385a	ENSMUSG00000000552	25.2912	47.3163	41.2253	34.062	9.60047	0	6.51079	9.20489	0	0	0	0	4.64831	4.66172	6.67244	4.40447	3.54331	5.61399	3.53904	3.40118
Itga5	ENSMUSG00000000555	10.2318	10.8226	9.47427	8.00952	60.4221	35.228	45.3101	56.3587	0	2.38018	0	0.737233	79.0909	90.7834	112.495	90.9791	53.3016	56.1388	64.8792	42.9477
Wdr77	ENSMUSG00000000561	2.98772	6.82318	8.56227	5.72	13.8464	23.6967	32.4972	30.6705	7.63667	8.24282	0	0	20.1874	18.1752	22.867	19.8456	22.6622	23.3259	25.3347	22.0538
Atp5pb	ENSMUSG00000000563	218.999	211.39	180.462	213.603	187.827	192.361	213.3	208.448	99.9934	72.044	73.4126	66.7716	125.721	137.751	128.842	119.614	170.202	174.096	163.149	194.95
Sox9	ENSMUSG00000000567	2.15075	1.00178	2.93072	1.88088	0.912387	1.91611	0	4.37028	0	0	0	1.05428	24.2294	24.3452	23.9464	27.2773	13.3598	13.1035	11.1421	12.2369
Hnrnpd	ENSMUSG00000000568	35.3354	26.0801	15.0862	14.5957	3.58653	17.5617	26.845	42.5584	7.22125	2.52149	10.4971	6.64196	37.1893	37.4298	39.0986	34.2326	68.3855	80.4484	66.5913	50.93
Dynlt1c	ENSMUSG00000000579	15.5877	13.9902	13.2992	13.512	10.7794	8.57261	3.02555	7.98843	10.2889	3.6297	5.68443	4.34602	2.66259	3.37193	3.51698	2.36725	4.38748	4.80934	6.11968	6.87912
C1d	ENSMUSG00000000581	19.7896	26.9205	35.8681	30.4028	38.5815	29.2605	28.3155	15.5581	15.1896	11.4204	12.0557	4.37439	11.4245	9.7292	9.44844	10.2161	15.2093	14.5151	12.5752	15.5459
Gm2a	ENSMUSG00000000594	19.1177	20.29	14.8591	17.5885	11.2575	17.8379	11.7139	9.48729	1.00488	0	0	0	4.09286	3.8659	4.54118	3.34486	0.995881	1.19435	0.847249	0.578731
Krit1	ENSMUSG00000000600	6.97851	6.0526	2.77328	5.10581	3.08934	9.50066	6.37333	9.36939	2.75312	1.71976	5.50615	0	9.15516	9.55557	10.3325	12.1499	14.339	12.9468	11.0807	14.7848
Clcn4	ENSMUSG00000000605	14.1014	14.7627	13.9727	10.2831	3.54943	5.27398	14.4864	10.8301	2.65867	2.3184	2.09405	2.26656	14.7182	15.8894	14.4568	17.7117	21.5591	20.9039	23.4378	24.0457
Hk2	ENSMUSG00000000628	30.6259	13.2757	27.1302	9.18273	59.0597	59.775	64.1448	69.6066	57.8412	60.736	64.1579	71.1736	215.029	232.29	205.58	299.226	75.3335	68.4686	63.9823	80.6406
Myo18a	ENSMUSG00000000631	23.7311	34.5881	20.0602	11.9688	1.98432	5.74723	2.29369	3.9812	8.09586	2.91975	3.41005	33.0315	72.9516	54.9947	91.0571	96.9325	110.13	80.0922	83.3581	96.1557
Cd52	ENSMUSG00000000682	10.5062	12.6171	16.8352	2.94545	28.921	17.2984	0	10.1038	0	0	0	6.93413	0.548896	0	0.772614	0.694401	0.815885	0.82085	0.192062	0
Loxl3	ENSMUSG00000000693	6.00019	4.89243	3.69445	6.13742	6.0473	1.18826	3.89308	5.41548	0	0	0	0	4.69462	4.80755	4.86498	3.45057	4.59544	4.2644	4.23436	2.91458
Kat2b	ENSMUSG00000000708	14.9888	18.5821	12.7777	15.0696	15.4041	8.11997	10.9697	17.2699	0.891283	5.92987	1.59964	0	8.18398	9.40772	8.49619	13.446	9.5684	8.57221	6.88426	9.67551
Rab5b	ENSMUSG00000000711	24.9357	34.8014	20.085	33.8814	19.0172	24.3401	30.6519	31.861	21.5875	12.1384	13.8327	0	23.805	26.4873	27.54	29.8462	38.4873	36.9623	34.0307	39.4754
Dnmt3l	ENSMUSG00000000730	1.72597	3.21461	0.880231	0	8.27005	2.27904	2.96598	5.28273	18.8041	3.41361	6.36138	4.5496	0.460888	1.32939	0.223522	0.354681	1.04763	1.41409	1.14318	0.771283
Icosl	ENSMUSG00000000732	0	2.46824	1.50334	4.58243	2.85177	1.04765	3.21519	4.71136	5.58533	0	0	0	4.06349	9.01631	6.82818	3.72971	0.233417	0.582644	0.880744	0.382558
Spg7	ENSMUSG00000000738	12.6746	12.6402	12.0387	12.6713	3.13117	2.79823	17.6989	3.49075	3.38056	0.566293	0	0	15.2369	15.2861	18.5603	17.994	19.3682	21.4818	19.7408	18.3866
Sult5a1	ENSMUSG00000000739	3.63574	2.60347	3.82836	1.4926	0.408024	0.67656	2.18251	0.82247	0	0	0	0	0.093568	0.086969	0.346607	0.264179	0	0.033523	0	0.034284
Rpl13	ENSMUSG00000000740	2154.2	2058.22	2494.37	2072.57	3007.37	2479.06	1838.57	1734.02	1458.2	950.802	1554.09	818.948	799.827	630.826	697.013	553.946	775.527	865.888	819.423	759.294
Chmp1a	ENSMUSG00000000743	31.1666	42.705	38.6671	38.1202	11.2525	48.6875	45.8898	13.4987	26.8842	11.4726	3.61265	4.86577	38.0823	34.9871	38.6038	34.5099	51.3313	51.969	57.2868	51.0715
Rpa1	ENSMUSG00000000751	8.51882	10.6703	9.58805	9.20013	3.8088	3.59727	4.61391	2.68988	6.2551	3.94417	7.11004	2.41064	12.2418	7.25557	8.29226	9.71849	25.3651	21.8096	36.9433	24.2059
Serpinf1	ENSMUSG00000000753	269.955	313.621	217.289	478.676	356.524	462.601	476.91	413.677	21.9195	20.71	22.5114	15.986	482.219	410.759	428.256	392.688	70.5583	84.0277	64.6908	74.6933
Tubgcp3	ENSMUSG00000000759	4.12904	8.24528	3.23061	4.78709	2.29837	12.3254	4.91123	3.67784	3.32925	4.2912	0	0	6.13392	5.9811	7.68942	7.15862	8.8721	10.9936	9.56603	9.66847
Polr3d	ENSMUSG00000000776	9.8826	7.38138	0.558732	8.44207	30.2171	21.2114	27.4414	20.7976	8.55327	0.72279	3.23851	0	23.4155	25.7189	24.7261	22.4196	24.6524	25.5707	21.2689	24.8108
Tcf7	ENSMUSG00000000782	0	0	0	0	0	0.442721	0	0.520206	0	0	0	0	0.586831	0.619934	0.752229	0.782303	1.78166	1.90207	2.94006	1.0841
Ddx3x	ENSMUSG00000000787	37.0249	54.0905	35.9563	40.1044	87.7024	84.6606	114.103	133.505	45.7775	36.0045	45.0612	24.6061	110.68	143.974	122.345	173.54	99.0157	84.7541	86.8516	97.4485
Kcnn3	ENSMUSG00000000794	1.1364	0.621195	0.343175	0.190951	0	0	0.325283	0	0	0	0	0	4.31975	5.09201	6.04421	10.5375	23.483	15.9362	18.5846	20.0581
Usp32	ENSMUSG00000000804	1.54432	3.34092	0.818863	1.93972	1.87259	2.02365	3.89641	2.83557	2.81984	2.00613	0	0	3.08828	4.38691	4.69913	5.17242	5.58044	4.07715	4.80115	4.76507
Txnrd3	ENSMUSG00000000811	8.73573	4.77621	0	3.54594	4.60471	3.27142	6.08305	8.01964	3.37888	0	0	0	6.76494	6.51208	7.0122	5.88534	7.06678	5.48812	7.91075	5.36254
Zfp512b	ENSMUSG00000000823	1.77864	3.49403	2.40325	2.24032	0	0.729968	0.697565	0.40887	0.626287	0	0	0	2.17259	1.90497	2.28942	2.91979	4.25487	4.16152	4.4116	4.30094
Dnajc5	ENSMUSG00000000826	8.01365	16.6286	7.10724	4.77864	12.8635	9.23738	20.1424	11.9092	4.26657	8.60787	1.75314	5.25931	13.2771	15.7984	14.9766	18.8632	20.9893	18.0491	19.3407	21.993
Tpd52l2	ENSMUSG00000000827	45.3089	48.541	30.065	41.9797	43.089	42.027	37.9994	42.1399	35.4415	30.0143	0	23.0593	28.4811	25.2409	23.2702	21.3142	26.9026	29.5758	23.832	28.0627
Fmr1	ENSMUSG00000000838	5.03479	10.9483	5.41322	6.4521	6.538	19.1568	16.4975	24.855	2.95463	6.32294	1.98525	0	8.90483	11.2842	9.86473	12.5763	11.175	10.2723	9.37294	10.9188
Pxmp4	ENSMUSG00000000876	3.53298	3.09387	4.27176	8.52629	9.60677	2.50216	7.20324	0	1.91921	0	14.3181	1.59478	1.64925	2.60038	1.12481	1.22475	3.22699	2.8653	1.51665	3.32604
Dlg3	ENSMUSG00000000881	1.24908	2.74838	2.16952	2.47333	0.66325	1.5045	0.265998	0.847193	0	0	0	0	0.447518	0.677252	0.499822	0.474854	1.59729	2.14837	2.03664	1.92117
Gnb1l	ENSMUSG00000000884	0	1.31575	0.316074	1.22493	0	0	2.833	0	5.55895	6.91948	0	0	1.21324	0.626581	0.284914	0.572078	1.95693	3.12387	3.01698	4.47669
Mmp11	ENSMUSG00000000901	1.57081	9.43187	5.65962	6.75252	5.67022	0.610382	1.50452	1.6998	1.54158	0	0	0	2.15717	2.22589	2.11864	1.77755	4.68835	5.58544	3.64269	3.44615
Smarcb1	ENSMUSG00000000902	17.2294	28.3021	6.75134	23.0339	39.5277	13.1352	23.0153	10.2685	4.87791	2.4692	0	5.14184	18.5516	14.5649	17.6352	14.2791	35.84	43.1413	40.745	39.2258
Hip1r	ENSMUSG00000000915	1.08428	3.16223	2.57928	3.00722	0.255928	0.885083	2.15518	0.846091	0.386641	0	0	0	3.12544	2.92256	3.97253	3.26376	2.63052	2.602	2.70952	3.49184
Nsun5	ENSMUSG00000000916	6.27025	6.0591	5.4825	6.33597	2.60453	6.36581	8.29309	4.12563	4.74859	2.64045	0	0	8.60777	8.31221	8.78811	8.59529	10.4766	10.0459	10.438	10.6422
Top1mt	ENSMUSG00000000934	2.97503	2.11074	6.5523	5.60349	0	1.34787	2.51482	1.9081	0	0	0	0	4.27338	3.06103	4.79438	3.89789	6.15637	5.54557	4.26392	6.02753
Hoxa10	ENSMUSG00000000938	12.1959	19.2201	11.798	15.4469	2.4477	6.25621	6.41703	3.21243	1.13338	0.6855	0	4.48439	10.5044	7.01761	9.05953	8.6693	15.62	12.4617	11.3613	15.9181
Mmp14	ENSMUSG00000000957	24.5702	38.7146	32.1628	24.6938	16.6493	21.3841	16.8267	19.0211	10.4408	14.0867	16.0697	1.30085	58.147	77.3571	81.9966	59.8257	134.981	279.317	178.903	144.586
Slc7a7	ENSMUSG00000000958	2.8819	3.20808	1.67459	0.837255	0	2.74242	3.65046	1.28002	0	0	0	0	3.40766	2.69623	3.4927	2.82672	1.4588	2.39682	2.23508	1.02974
Oxa1l	ENSMUSG00000000959	22.2857	10.0974	7.53037	14.043	4.46847	5.25826	6.53487	15.3143	3.92761	1.91266	6.64933	0	15.9298	13.5802	15.9413	17.8552	17.7215	18.1698	19.4091	19.6161
Heatr6	ENSMUSG00000000976	2.83185	1.61846	2.08334	2.75903	0.227733	4.13886	0.977615	1.35376	0.54851	1.76621	0	0.78965	2.45422	2.78016	3.00388	3.1255	5.03358	5.47364	5.25115	5.61373
Ccl3	ENSMUSG00000000982	1.34654	4.53605	3.01589	6.24503	48.2165	47.8158	23.6984	66.9345	15.1179	2.45748	33.905	0	27.3323	35.3391	32.0001	26.1278	1.65854	7.229	4.04092	1.53478
Ilf2	ENSMUSG00000001016	34.9845	28.9555	12.8293	19.4631	31.8094	43.7423	30.9323	50.9203	8.80421	16.1063	26.1138	10.3703	35.9694	30.1823	28.2095	29.5552	39.622	41.5106	40.4391	43.133
Chtop	ENSMUSG00000001017	63.5262	56.3743	48.1925	49.6359	85.0865	89.1999	123.493	76.0093	40.6272	40.5249	54.1297	12.9271	83.2285	80.6599	84.1242	82.6503	109.143	100.002	94.4351	107.698
Snapin	ENSMUSG00000001018	33.5903	49.0836	24.9174	52.7319	26.5686	18.5941	40.8014	15.5304	5.90151	16.299	15.0114	4.12348	27.1214	29.2956	27.0272	29.3212	42.0026	40.1583	36.9845	42.1225
S100a4	ENSMUSG00000001020	2239.21	1771.44	2477.08	1630.31	3087.91	2319.81	1709.6	1433.99	94.3839	109.511	203.672	24.1892	288.836	350.467	288.449	135.683	258.102	275.965	299.109	277.915
S100a3	ENSMUSG00000001021	1.55771	3.62961	14.9653	5e-06	19.4349	14.4145	13.7494	34.8754	0	0.847189	0	0	0.514788	1.8845	3.04359	0.792745	2.11325	0.927248	2.51455	2.17771
S100a5	ENSMUSG00000001023	15.8057	10.0091	11.4188	10.7192	34.6648	38.1129	20.5868	26.6474	0	0	0	0	6.82042	9.47847	1.88661	3.49465	0.506856	0	0	0
S100a6	ENSMUSG00000001025	961.505	1015.38	1411.61	987.783	1160.63	1206.51	873.756	824.17	60.1004	45.3604	295.298	20.0267	190.061	217.41	182.115	128.573	118.646	165.065	161.423	127.54
Scn4a	ENSMUSG00000001027	4.92187	3.73949	4.91383	1.81893	0.261242	0.423328	0.669739	0	2.91407	11.4753	1.14746	3.0938	26.9229	30.8661	29.6359	62.4381	48.08	35.5687	34.4142	40.9684
Icam2	ENSMUSG00000001029	3.97784	2.89641	4.45112	0	0	0	0	1.10148	7.71969	0	0	0	4.61935	4.9077	7.32306	3.74798	1.0227	2.59374	2.82868	0.903454
Mapk7	ENSMUSG00000001034	4.54129	4.09941	0.814865	4.88793	0	2.12432	6.54329	4.67488	1.55476	1.84017	0	0	4.71208	5.6275	5.35035	4.92865	6.17123	7.40446	7.08301	5.9785
Epn2	ENSMUSG00000001036	11.1885	11.3461	6.49422	14.409	6.84834	3.09405	2.57127	5.06856	1.34905	2.55211	5.39581	0	6.17421	8.30492	7.59732	6.96957	9.46954	12.1196	10.1575	10.71
B9d1	ENSMUSG00000001039	10.9029	8.12813	13.4127	9.00982	0	8.02031	13.1894	1.89029	16.2278	0	0	0	2.23754	0.92278	1.83769	2.35102	3.4477	6.21028	6.38455	3.18489
Sec24b	ENSMUSG00000001052	6.23775	5.04657	8.25934	5.02998	10.4727	9.2015	10.3761	12.0598	1.1607	5.7267	0	0	8.98594	11.5246	13.1929	13.5761	14.0086	12.1416	11.6651	12.7079
N4bp3	ENSMUSG00000001053	6.71071	2.28463	4.44411	0.670703	12.7848	6.3898	1.68394	5.5555	3.35279	0	0	1.82932	9.00688	8.69395	9.37064	9.22902	3.40897	3.837	3.66988	3.51232
Rmnd5b	ENSMUSG00000001054	10.1623	10.5729	7.45514	14.1399	10.6989	10.789	9.02219	11.2625	0	0	13.7806	0	10.323	8.00142	11.1514	11.5781	14.8075	13.5226	15.818	13.5188
Nhp2	ENSMUSG00000001056	87.4409	36.2428	54.6008	40.9137	244.073	269.509	173.417	163.656	48.8654	42.5193	46.7071	29.801	104.37	98.6525	87.7973	61.7659	102.119	112.879	108.088	114.029
Vps9d1	ENSMUSG00000001062	0.709823	2.47174	2.15453	2.96963	1.52179	0.227503	1.08558	0	1.56202	0.473675	0	5.57995	3.11396	3.39358	3.76211	3.81589	5.55019	5.55248	6.86806	5.30406
Zfp276	ENSMUSG00000001065	3.13189	2.32752	5.11466	0.970236	0	1.63514	0.983819	0.283142	0	0	6.34707	2.15677	5.11313	5.19759	5.29066	6.06721	5.80846	5.31578	5.36336	6.42028
Mfsd10	ENSMUSG00000001082	11.9991	4.06059	6.10987	5.87716	2.06735	8.83443	7.47381	0.951426	1.56005	0	0	0	7.31839	5.52896	4.9937	5.31018	8.56329	10.6227	9.80767	8.84473
Luzp1	ENSMUSG00000001089	3.80038	4.01455	2.10617	3.37016	1.28774	2.27315	5.9782	6.61792	0.552871	1.07562	3.74375	0.841477	5.46597	7.52274	7.83672	8.58437	8.31659	7.03924	8.49483	7.74102
Kctd10	ENSMUSG00000001098	23.1218	21.0393	10.3144	17.4236	17.3373	37.7448	31.8597	52.2938	14.4792	12.3128	11.6494	0.991981	26.7932	28.7057	32.9358	28.9873	22.5248	28.3094	27.3319	25.047
Poldip2	ENSMUSG00000001100	19.4705	27.2885	17.7553	18.4281	15.3388	12.6576	21.0833	22.5703	11.4619	10.2867	12.582	0	29.4761	21.3604	27.9992	25.7481	41.0411	40.0405	38.3298	40.8663
Ift20	ENSMUSG00000001105	48.1974	58.5123	74.402	61.6655	89.2367	50.3326	46.0024	36.4279	124.515	108.365	68.6959	91.3821	21.9585	21.4531	16.7717	15.256	21.7967	27.6027	25.6632	26.269
Col6a1	ENSMUSG00000001119	99.66	96.3596	55.2118	105.45	25.3139	60.9859	69.7409	60.8329	0	0	0	0	148.595	198.683	185.808	153.978	15.0361	26.6335	19.4891	18.8606
Pcbp3	ENSMUSG00000001120	0.996487	2.41822	0.393895	2.22796	0	5.33504	2.80353	4.7227	0	4.57792	0	0	5.68274	4.38945	6.76731	3.68407	3.78879	4.14232	2.14639	3.27748
Lgals9	ENSMUSG00000001123	23.9344	23.6262	36.6031	37.8214	39.5825	46.1383	32.1638	39.6018	5.66838	0	0	2.79515	8.2874	8.59793	11.6576	11.9456	3.06664	6.74866	4.55417	3.30377
Araf	ENSMUSG00000001127	40.3029	46.804	34.0311	45.2718	28.4804	27.4191	28.9446	27.1407	17.7156	16.8184	15.9501	4.19093	29.5078	22.1697	25.3193	25.5999	34.6307	34.7536	32.9591	35.8251
Cfp	ENSMUSG00000001128	18.5884	13.955	18.7252	11.0277	11.2668	17.8899	7.09029	6.73881	0	0	0	0	3.89078	2.85308	3.84152	3.39027	1.12784	3.07681	1.50064	1.83801
Timp1	ENSMUSG00000001131	16.4148	6.51647	4.20953	10.2012	191.497	344.753	252.719	238.996	0	21.3732	0	0	278.324	261.547	260.62	179.368	69.2095	108.663	91.1278	71.5683
Uxt	ENSMUSG00000001134	16.7969	24.111	15.937	31.1897	60.76	27.7056	27.0531	22.8555	23.8133	23.4286	32.3451	0	9.15826	9.80966	11.8461	7.08105	13.6555	12.3884	11.8614	12.2557
Cnnm3	ENSMUSG00000001138	2.13531	3.0975	1.11561	1.08973	0.172563	0.155702	0	3.07526	0	0.401315	0	0	2.71824	2.29323	3.06212	3.79695	3.60475	5.00979	3.38326	3.89499
Lman2l	ENSMUSG00000001143	3.17439	2.22481	1.18971	2.21194	0	0	0.621175	2.43722	3.55608	0.67846	0	0	3.48716	3.62384	3.68482	5.07695	11.9881	6.76732	7.28715	10.3251
Mcm3ap	ENSMUSG00000001150	4.05178	1.70165	2.25654	2.37437	0	1.84492	3.19371	1.47061	0	0.801431	0	1.24811	3.96557	5.11368	5.41792	6.72471	7.87844	9.57712	8.69508	8.44201
Pcnt	ENSMUSG00000001151	6.29681	3.25195	1.61262	2.14612	0.753761	1.79794	0.520374	1.13722	0.614334	0.008861	0.752366	0.476167	4.80873	6.66144	5.28912	7.57669	11.4141	11.179	9.9744	11.3585
Mxd1	ENSMUSG00000001156	0.598816	1.74596	0	1.49728	0	1.82974	1.04554	3.40742	0.891751	0.889622	0	0.953247	2.18894	1.87013	2.24951	2.92819	1.11787	1.23449	1.09858	1.30988
Gmcl1	ENSMUSG00000001157	1.73637	4.04985	2.40871	4.48231	0	0.680517	2.82771	4.1982	1.01384	0	0	0	1.60053	2.2312	1.98944	1.95106	3.62068	4.23551	4.56626	3.8036
Snrnp27	ENSMUSG00000001158	85.694	78.6586	71.4394	107.01	90.1487	55.4797	49.536	51.7111	62.9791	34.2897	88.2412	0	38.1777	39.1712	40.569	23.8934	63.1378	52.9862	63.7644	66.4033
Ocrl	ENSMUSG00000001173	1.49578	3.55714	3.60823	3.61376	0.255335	3.07332	3.30547	2.36477	0	1.96771	0	0	1.63603	2.32825	1.28265	2.13077	3.18151	4.10227	3.12606	3.64419
Calm1	ENSMUSG00000001175	164.749	163.199	146.999	161.35	197.663	181.23	185.087	176.716	93.0168	58.9482	100.533	47.8372	101.977	99.1718	98.328	90.4448	113.758	120.069	117.681	120.134
Agpat3	ENSMUSG00000001211	19.462	13.2412	7.82352	12.2174	17.7477	12.0691	16.5643	5.97943	15.5659	1.6927	4.05454	0.743787	16.1725	17.0028	15.6387	20.242	25.5466	22.0793	22.5717	22.4481
Sema6b	ENSMUSG00000001227	0	0.541057	1.36889	0	0	0.299048	1.32255	0.377969	0	0	0	0	2.46611	2.73098	2.47743	2.5886	1.21865	2.30465	1.38641	0.741003
Uhrf1	ENSMUSG00000001228	0	0.455117	0	0	0.636653	0.782786	0	0	0	0	0	0	0.251776	0.305917	0.571376	0.330165	12.8833	16.5376	16.0745	13.2399
Dpp9	ENSMUSG00000001229	3.73844	5.81535	0.86288	2.97754	0	2.69542	3.28082	7.71265	0	3.55882	1.0299	0.828885	9.85962	11.4286	9.92969	10.7225	23.5906	23.866	23.1241	20.3799
Ramp2	ENSMUSG00000001240	76.6039	44.0048	24.0915	52.4016	30.5646	4.30127	13.7365	8.17709	0	0	0	10.9005	10.3733	16.7311	15.3371	9.8995	5.52386	7.19705	5.11569	3.81863
Lsr	ENSMUSG00000001247	1.70929	3.93965	0.981785	1.22505	2.38365	0.629426	0	0.651639	0	0	0	0	1.11817	0.971071	1.71618	1.06516	0.231564	0.108917	0.292516	0.287354
Gramd1a	ENSMUSG00000001248	13.3931	11.8355	5.56526	4.99425	16.7691	1.22672	5.05008	8.26996	6.73119	2.58077	0	0	9.45392	11.5992	10.1414	10.8409	10.8652	11.135	10.1543	7.44646
Hpn	ENSMUSG00000001249	0.541926	5.68885	5.73707	4.98289	0	0	9.99351	13.8931	0.888417	1.56797	0	0	10.4348	9.31664	11.006	13.1493	2.83636	3.167	3.26186	2.5036
Ckb	ENSMUSG00000001270	94.1813	63.1708	57.8058	71.9638	66.9691	49.6558	75.7836	30.188	0	0.595054	0	4.72167	27.0788	21.1118	32.6404	22.9203	7.23984	6.19461	6.98385	7.32682
Sp1	ENSMUSG00000001280	3.66813	5.9039	3.52937	3.52707	3.52731	2.46786	5.33704	3.08139	3.55819	3.01015	3.16401	5.61461	5.25775	7.91196	6.53292	9.74458	8.02106	6.96875	7.75255	8.56175
Itgb7	ENSMUSG00000001281	7.16316	2.61412	8.00584	1.49261	0	2.16467	3.78016	0	0	0	0	0	0.694933	1.0718	1.29021	0.657717	0.87451	1.0549	0.544204	0.830129
Myg1	ENSMUSG00000001285	30.3188	16.3361	32.8814	22.8707	1.02538	21.7277	23.3932	7.57078	4.0711	15.0773	0	2.58733	12.1621	7.35284	8.62917	10.4884	20.1266	20.173	22.1892	18.6491
Rarg	ENSMUSG00000001288	14.6684	33.3072	11.3452	28.8586	5.75881	6.63989	9.66865	3.52686	0	2.77868	0	0	10.9392	13.071	14.0362	10.706	6.49215	9.4574	9.80934	6.98062
Pfdn5	ENSMUSG00000001289	474.26	406.801	523.5	562.206	632.995	376.372	205.699	308.053	187.091	140.97	294.561	178.467	82.246	80.8126	72.1446	56.7325	76.3605	87.5858	78.7632	82.4619
Efnb2	ENSMUSG00000001300	0	0.948791	0.308966	0	0.279843	0.49242	0.469278	0.50995	0	0	2.01282	1.43202	2.4401	3.21956	2.88504	3.67995	6.06848	5.43471	9.53692	5.25677
Rrp15	ENSMUSG00000001305	35.3029	24.1078	17.0808	12.7988	135.692	102.118	115.662	89.0046	21.1361	4.47349	28.7287	25.3306	47.205	47.5897	54.1767	38.6782	34.5066	34.4441	40.213	33.1542
Rnd2	ENSMUSG00000001313	8.60858	16.4963	7.40557	15.7943	14.8487	18.0764	12.1571	24.8459	6.7813	7.12361	23.747	0	6.54694	6.74056	8.20344	4.82808	3.55576	3.90673	5.16295	3.4636
Srr	ENSMUSG00000001323	4.03092	2.98292	2.09778	2.13701	7.25499	1.41459	0.681564	1.66409	0.461765	0.363536	0	1.8815	2.33388	2.55439	2.51319	2.72877	1.83995	2.25946	2.41646	2.25973
Sync	ENSMUSG00000001333	3.13024	5.19638	5.06322	5.31175	0	0	2.64934	0.608065	4.59442	1.20151	0	0	16.7352	17.3634	18.7907	20.5763	47.8644	43.1729	42.0877	46.6491
Fndc5	ENSMUSG00000001334	3.96368	3.56866	6.50845	2.52852	1.78479	0.860946	1.07475	1.41097	0.745493	0	0	0	4.86787	7.17187	11.14	7.06168	5.83648	9.57905	9.03331	9.04385
Acp5	ENSMUSG00000001348	2.86077	0	0	0	6.53986	16.9138	7.91866	9.34521	2.86602	1.40575	0	0	14.7934	14.3481	19.7877	8.90976	0.116781	1.40455	1.27314	1.06505
Cnn1	ENSMUSG00000001349	0	1.20065	0	1.92301	5.96169	1.15353	0	2.09446	0	0	0	0	1.04028	0.428079	5.78146	0.62342	0	0	0.066873	0
Fbxo9	ENSMUSG00000001366	19.6083	17.4254	26.9511	22.3083	4.27323	10.2229	16.622	18.0332	9.87171	8.13048	0	3.83404	19.2149	18.9036	18.1364	20.7939	17.521	19.0455	15.687	16.1141
Vps50	ENSMUSG00000001376	3.39781	3.93759	5.87317	2.85767	0.666435	7.14126	4.47502	2.83125	6.77185	6.99129	0	1.6479	7.16235	8.03573	7.7225	9.41982	14.9259	12.327	16.4854	13.9794
Hars	ENSMUSG00000001380	31.3265	38.2091	25.4507	31.9343	35.5238	57.1611	66.7398	60.2552	7.34638	7.09987	0	4.37615	43.8219	40.278	42.4619	37.4314	54.1936	52.8487	59.3623	51.0601
Zmat2	ENSMUSG00000001383	37.0917	30.9068	18.8855	29.4309	33.1806	34.6454	31.3424	16.9681	18.3633	0	38.7509	0	22.5302	25.1762	23.5614	17.5156	30.1012	30.4304	33.7178	32.9079
Ube2c	ENSMUSG00000001403	0	0.784864	1.16898	3.40375	0	0	0	0	0	0	0	0	2.61143	2.1646	1.52245	0.949286	4.85373	10.1622	7.82174	6.69949
Smg5	ENSMUSG00000001415	6.59597	9.59429	9.26736	6.05114	3.75507	8.42062	10.1011	4.30138	0.799006	10.1657	7.95032	1.36557	17.8753	16.0888	20.0841	19.951	29.373	28.776	29.6354	30.4389
Cct3	ENSMUSG00000001416	71.4341	56.4657	76.9152	66.0845	106.704	143.938	148.073	132.694	46.6651	51.8754	27.0728	35.9064	116.342	112.942	109.924	88.0938	136.738	144.182	139.885	148.217
Glmp	ENSMUSG00000001418	10.6154	4.28628	2.7057	6.31154	0.68567	6.84136	11.2903	8.24335	25.9117	16.3133	6.78475	5.7916	11.6416	10.0435	13.0627	10.2261	19.5381	20.6841	19.754	16.9639
Mef2d	ENSMUSG00000001419	11.3895	12.0942	22.2758	8.99401	4.26299	7.98872	11.8537	3.60685	7.75818	25.2674	5.2581	1.85318	40.5996	44.9176	42.7046	65.5493	55.4959	46.5155	46.8184	49.8154
Tmem79	ENSMUSG00000001420	0	1.54245	0	1.88042	0	0	1.37429	0	0	0	0	0	0.876298	1.40393	0.191189	0.640384	2.98421	1.89168	2.30602	2.62895
Snd1	ENSMUSG00000001424	14.8796	9.91078	7.38038	13.6908	6.53391	10.0731	14.6367	12.1823	8.74313	27.3471	4.34863	5.91628	20.3992	19.2516	20.6427	16.5681	40.3189	45.4019	42.4757	40.1459
Col18a1	ENSMUSG00000001435	2.81254	5.89444	3.29247	4.95942	3.55893	1.58334	4.35959	3.19137	0	1.1486	0	0	20.2416	23.1541	26.4537	19.1436	19.4423	24.0184	28.9707	17.3355
Slc19a1	ENSMUSG00000001436	2.83715	2.81835	1.78143	2.70008	4.46259	1.32841	2.33731	3.06827	0	0	0	0	5.75379	3.94277	6.37995	6.17965	9.92893	10.9487	8.90943	9.91241
Kpnb1	ENSMUSG00000001440	16.7114	23.4067	18.8426	19.3121	27.4573	23.3911	23.7832	19.1402	2.69012	10.7414	7.40358	4.14703	24.2507	30.3637	29.8335	33.282	66.1835	64.8299	69.0639	68.1601
Npepps	ENSMUSG00000001441	30.6799	22.581	38.7319	26.0073	20.858	18.7027	16.6201	30.5936	9.65607	3.17503	6.1324	8.01504	14.9427	19.9906	16.5663	18.6285	19.6615	19.9777	19.2103	19.8568
Mrpl10	ENSMUSG00000001445	8.8517	14.6245	18.6786	17.0662	15.8028	5.91708	14.5414	6.9821	3.4122	18.5585	12.3066	2.60411	14.7569	14.6302	11.524	13.5507	24.0225	26.0564	26.7873	22.4053
Cyp51	ENSMUSG00000001467	4.05593	9.57768	1.04225	4.85994	20.4366	9.56403	11.1103	11.7563	2.89507	0.826178	3.46998	0	5.7029	5.91452	5.31866	5.89159	24.1481	22.6856	21.2004	22.506
Tcf25	ENSMUSG00000001472	46.586	47.7288	44.6438	38.4669	30.8989	55.7088	45.3146	45.3559	19.6255	11.4156	17.8887	3.93711	56.2846	51.7967	59.1044	59.1459	65.5045	64.676	65.2646	67.6236
Tubb6	ENSMUSG00000001473	55.6845	33.9706	52.1758	37.9492	173.015	225.609	245.774	171.459	24.6481	40.0777	8.35187	5.55437	138.915	115.015	141.246	126.63	118.063	127.172	153.728	124.738
Def8	ENSMUSG00000001482	4.63603	9.16781	9.01837	7.08303	0.438371	2.30749	3.21576	0.435696	0.879902	0	0	0	6.95124	5.26665	5.67378	6.97347	11.5152	12.6364	13.3527	13.1697
Meox1	ENSMUSG00000001493	17.3533	16.0544	15.4757	33.7799	16.8158	7.02873	5.08738	4.77347	0	0	0	0	10.8078	13.4698	12.9604	6.6286	1.13281	1.78272	1.28177	1.07834
Col1a1	ENSMUSG00000001506	170.205	192.457	166.053	316.676	66.8389	94.0829	111.544	132.451	0	0	0	0	353.999	498.392	427.291	318.756	44.9915	49.8252	50.3304	37.437
Itga3	ENSMUSG00000001507	1.02605	1.43983	1.40035	0.631553	0	0.270061	0	0.521153	0.833306	0	0	3.91147	7.15989	5.39008	8.1112	10.3696	3.411	3.0197	4.25052	3.14743
Sgca	ENSMUSG00000001508	23.9918	32.2889	65.1439	41.981	4.77398	20.2169	12.2827	11.2005	37.6083	25.3097	23.9167	14.8389	77.4243	53.0515	79.269	73.7231	58.1828	61.5866	52.0229	61.7178
Foxm1	ENSMUSG00000001517	0	0	0	0.421494	0	0	6.11641	0	0	0	0	0	0.5147	0.481142	0.673339	0.687722	3.17951	3.73123	4.52538	3.91964
Itfg2	ENSMUSG00000001518	2.83351	4.58113	1.1633	7.58274	17.4938	5.01542	0	7.82826	0	5.8149	0	0	9.95015	6.8644	9.15501	9.50846	23.2526	21.7284	21.8846	26.2323
Nrip2	ENSMUSG00000001520	0	0.801732	0	1.83334	0	0	0	0	1.68129	8.61443	0	6.77079	0.405896	0.501416	0.760213	0.386219	0	0.199253	0.295346	0.07801
Tulp3	ENSMUSG00000001521	2.35868	5.41158	3.34449	7.4352	2.06803	0	1.81394	0.391053	0.575777	2.57697	0	0	2.76795	3.72065	3.56312	4.49724	7.73878	9.42478	8.80635	8.61495
Gtf2h4	ENSMUSG00000001524	8.86766	2.68513	5.87509	4.72203	0	0	5.52128	1.55633	0	4.30805	0	0	6.50199	5.84642	8.17855	6.18567	19.1511	17.1186	18.0644	14.634
Tubb5	ENSMUSG00000001525	89.1954	87.9556	89.2063	99.6165	85.0208	26.6714	36.8382	55.5633	23.2362	37.5258	33.7674	15.0615	30.0491	32.1722	32.2786	23.9147	183.318	212.473	228.255	185.085
Ell2	ENSMUSG00000001542	1.65804	3.55203	4.13059	1.63134	26.4211	34.8609	33.061	45.1646	10.8603	4.11026	12.6409	5.32986	22.9117	27.2832	24.8105	24.4734	11.7791	22.1101	17.784	14.9708
Jup	ENSMUSG00000001552	32.7854	32.3646	32.0626	26.771	13.4792	12.3517	21.4456	32.079	3.44554	1.79859	0	0	62.7736	49.9029	60.6967	69.6636	54.3618	57.9322	54.3208	56.4371
Fkbp10	ENSMUSG00000001555	17.4951	14.3247	14.9871	20.5916	14.9692	7.52012	18.9774	12.8455	0	0	0	0	16.4221	17.5243	18.8664	12.6684	17.3307	27.7412	26.1501	20.1294
Nom1	ENSMUSG00000001569	2.5191	4.68504	2.78218	3.56327	9.02293	6.97506	5.48512	4.56312	2.19394	1.61183	13.3684	2.73342	5.49968	6.49082	6.06208	5.28169	5.2978	5.71735	5.38921	5.55104
Ergic1	ENSMUSG00000001576	21.821	21.997	12.0514	21.2927	28.2644	13.8269	14.2185	19.4307	1.03059	7.88182	0	0	9.26416	9.93306	8.36023	10.0101	21.2069	22.155	26.2634	21.4329
Tcea3	ENSMUSG00000001604	118.095	106.661	131.662	111.659	36.6134	34.9473	60.8947	48.2148	84.3823	22.4829	53.5479	23.2161	113.439	105.067	85.8809	92.5913	61.9012	69.2655	59.6932	55.0604
Ifrd1	ENSMUSG00000001627	34.7119	27.3054	26.0729	26.3139	417.729	268.306	272.068	586.21	269.376	166.139	373.976	104.604	183.546	174.125	152.786	177.971	57.8236	44.3506	52.8322	65.8652
Stk38l	ENSMUSG00000001630	4.1953	6.97932	5.14891	5.04307	2.36207	1.78227	7.0353	3.62317	0	0	2.12031	0	7.20602	10.2705	11.6778	8.34012	3.38536	6.37427	4.69891	5.4076
Brpf1	ENSMUSG00000001632	4.69724	4.65601	2.92331	3.78865	8.80453	7.95313	3.96974	4.50519	7.90029	1.98459	5.52053	0.915529	8.45019	9.04664	11.1304	11.2879	12.3713	12.1533	11.0835	10.7961
Akr1b3	ENSMUSG00000001642	83.099	61.9399	86.1998	58.4368	46.5973	49.4709	44.6934	33.1427	98.5367	78.822	35.5894	21.6245	63.9927	53.0985	56.8468	49.433	125.326	108.961	104.204	120.084
Hoxc11	ENSMUSG00000001656	1.63316	5.45009	3.37797	2.97435	0	0	1.63551	0	3.02009	0	0	0	9.75417	6.89801	9.05555	11.5493	16.6	14.4749	12.8901	13.8979
Hoxc6	ENSMUSG00000001661	0	0	1.7547	1.42657	0	0	0	0	0	0	0	0	1.0918	1.53918	0.794418	1.02598	2.57467	2.68585	1.47296	1.41429
Gstt1	ENSMUSG00000001663	21.0804	21.7535	17.5126	19.6277	25.7419	9.61423	25.6109	28.0946	0	0	0	0	4.11013	2.69842	4.59784	2.2876	1.74771	4.26224	3.02402	1.15882
Gstt3	ENSMUSG00000001665	2.99965	4.41075	0.530388	5.71373	10.7927	1.96112	0	0	0	0	1.41618	0	1.22406	1.06819	0.457563	0.972422	0.686644	1.04303	0.428131	0.79979
Ddt	ENSMUSG00000001666	21.217	43.5879	52.7765	48.8617	19.8639	26.1543	35.1143	14.2066	35.8237	11.0019	50.593	23.2464	13.5058	16.8763	16.9523	12.6336	18.7297	22.7764	20.5806	18.5703
Ddx18	ENSMUSG00000001674	14.5602	17.4561	17.7938	11.4573	22.6031	26.1034	38.2225	44.4215	12.4324	7.59923	8.21965	0	30.4468	35.6435	31.4875	28.3747	39.5245	38.5134	40.4282	38.8057
Ubl3	ENSMUSG00000001687	52.8253	54.0652	24.2687	39.4834	33.4711	24.9967	33.8059	20.7864	8.1024	21.8578	17.2757	4.34556	37.9132	36.1909	33.7362	35.7423	35.8634	38.0508	35.9362	37.4
Gramd3	ENSMUSG00000001700	10.2367	5.39442	6.75479	6.04609	19.877	33.4636	39.7921	19.3963	18.6675	8.65363	24.6716	9.32294	10.5322	13.6696	13.9163	12.5595	5.70324	8.47429	8.0682	6.49826
Eef1e1	ENSMUSG00000001707	11.9425	12.1127	12.9201	16.6646	53.6575	55.2187	50.2405	70.3538	28.5841	17.7557	10.6733	9.03094	15.1665	15.3499	15.2597	12.8136	21.7125	20.926	24.5334	25.1565
Akt1	ENSMUSG00000001729	67.0461	80.999	57.2913	79.5461	95.4236	70.2322	77.0654	56.1995	13.6644	23.3352	12.1168	4.29854	70.8905	69.0202	71.1092	68.8236	90.8663	99.6216	98.4451	84.6661
Il16	ENSMUSG00000001741	10.0831	4.7828	1.96888	7.68134	0	3.34214	1.51387	0.633244	0	0	5.50059	0	1.72003	2.56024	1.30931	1.56777	0.22539	0.832936	0.352507	0.267981
Tcirg1	ENSMUSG00000001750	1.37254	7.7878	3.97987	6.48939	1.56532	4.77163	3.25873	1.56606	0	4.51814	0	0	5.54404	5.1064	8.06718	5.51337	7.5246	11.7093	12.4412	9.3412
Naglu	ENSMUSG00000001751	2.46222	5.34066	4.2826	4.85125	0	4.5988	4.96441	1.60166	2.02093	0	0	0	6.309	6.21611	6.8136	5.77561	4.83144	7.91841	8.22407	4.9024
Coasy	ENSMUSG00000001755	9.40335	9.02977	5.83622	9.32327	3.88719	0	0	0	3.82847	0	0	0	3.32395	3.60963	3.81704	3.01124	8.47137	8.42107	8.31641	9.08454
Smo	ENSMUSG00000001761	5.57308	10.3097	4.35957	12.2889	2.05993	4.31656	3.14955	6.50508	0	6.5897	0	0	4.95568	4.75413	4.55737	4.99544	12.5001	16.9382	14.8721	13.2254
Tspan33	ENSMUSG00000001763	5.99119	0.240663	0.61889	4.28269	0	0	3.46269	1.02579	0	0	0	0	1.11039	0.538012	0.589112	1.05489	1.64592	1.25857	1.58383	1.49682
Crnkl1	ENSMUSG00000001767	9.77131	5.58304	6.92201	5.75878	3.00198	13.182	10.6864	5.50057	17.9191	5.56299	0	2.25129	10.1798	10.5298	10.0236	11.4451	16.0009	14.4126	14.305	15.1719
Rin2	ENSMUSG00000001768	23.8511	33.7191	20.8618	38.1967	9.19195	12.842	14.0602	12.7106	0	1.32073	0	0	37.7513	40.3215	36.9272	37.7468	6.20813	11.3379	6.71143	8.23098
Chordc1	ENSMUSG00000001774	5.59464	4.82328	1.34044	5.34652	9.18631	15.8784	14.5719	16.6897	8.35482	2.57623	26.2887	2.86213	7.54237	11.1887	8.62987	9.55917	21.2194	17.2415	16.9687	23.7606
Rtcb	ENSMUSG00000001783	36.2275	50.3637	35.4576	48.7836	38.9148	82.4302	61.8478	57.9345	17.337	10.8046	7.71195	0	59.1276	58.5683	49.1022	46.0744	62.967	65.4842	70.6508	70.6237
Pwp1	ENSMUSG00000001785	10.3964	8.08651	10.8111	9.48147	14.8282	21.8288	23.0441	19.6884	12.8927	7.28407	7.72539	6.90584	14.9273	17.2601	17.0995	15.1043	23.1609	22.1534	22.0856	21.7805
Fbxo7	ENSMUSG00000001786	1.40687	5.98809	0.776905	3.68514	9.58813	2.08461	0.27393	1.75186	3.0609	1.59202	5.85412	0	3.00763	3.29509	1.59343	1.91919	3.58999	2.30784	2.57601	3.96755
Capns1	ENSMUSG00000001794	235.407	168.939	263.987	234.739	196.143	141.68	222.07	178.574	42.1721	50.507	43.6953	19.8723	288.611	256.481	284.125	224.266	236.039	258.39	246.986	227.081
Lrp3	ENSMUSG00000001802	3.2781	2.93411	2.77905	3.89768	0	0.959771	1.62074	0.67876	0	0	0	2.14507	4.8626	5.02276	5.719	4.93944	7.49738	7.47914	7.13653	6.57165
Hoxd13	ENSMUSG00000001819	4.28327	0.751188	0	2.60088	4.91685	0.980529	0	2.528	0	0	0	0	0.889942	0.408909	0.344872	0.809151	1.00862	1.78734	0.664028	1.39538
Clpb	ENSMUSG00000001829	2.82791	4.66958	5.75027	4.30018	5.42123	2.56873	3.09867	0	4.12413	4.74492	0	2.87746	8.78091	10.9052	7.92524	7.96793	14.0884	12.3648	13.2651	14.2762
Septin7	ENSMUSG00000001833	75.5437	83.536	53.4082	79.4579	59.2317	78.7907	96.399	93.5119	26.7819	20.3958	29.2601	28.3317	48.1239	67.8784	58.1427	49.7876	63.3535	66.7934	67.5177	67.2994
Zdhhc4	ENSMUSG00000001844	32.2242	15.7795	14.547	20.6162	13.4844	10.08	11.9707	7.0164	0	0	0	0	17.3579	12.326	15.1298	13.4979	12.6424	16.9813	14.5359	15.1311
Rac1	ENSMUSG00000001847	61.1941	56.4526	56.8418	56.9608	59.875	60.6227	67.467	74.9563	21.4287	12.3665	9.07114	5.25161	59.3424	58.2097	45.9937	50.4852	45.4289	58.4167	56.6828	51.3324
Nup214	ENSMUSG00000001855	8.56606	2.21864	3.62195	2.41257	2.12663	2.49075	1.21131	1.33532	0	3.03061	1.50898	0	4.12629	4.9026	4.93341	6.46179	7.10855	6.71673	8.33353	6.97864
Aif1l	ENSMUSG00000001864	9.86461	5.51176	5.08484	5.15414	0	5.78126	4.30922	1.19053	0	5.29023	0	0.954455	1.26992	2.68974	1.72464	2.04309	5.11994	5.84836	6.20866	6.97745
Cpa3	ENSMUSG00000001865	3.95779	3.84295	21.2202	3.81835	0	6.20369	13.1104	20.0993	0	0.799459	0	0	0.087813	0.147802	0.35843	0.390862	0	0	0	0
Ltbp1	ENSMUSG00000001870	12.5889	7.36877	6.47608	6.25024	3.79194	6.33356	4.07399	3.7109	0	0	4.31933	0	6.70089	6.87867	6.68349	6.50133	5.08218	5.58583	6.88802	5.49007
Ugp2	ENSMUSG00000001891	152.676	137.105	100.186	113.114	85.741	79.3404	97.7885	116.613	262.632	144.009	110.548	164.449	170.658	186.99	176.128	197.65	169.419	141.43	129.686	193.216
Trmt1	ENSMUSG00000001909	15.7018	24.8689	15.6456	22.9014	14.1598	28.8724	30.9018	13.989	24.3708	6.43994	12.3392	1.69811	23.9135	20.2924	27.3431	25.1738	35.0544	35.4105	37.1832	35.284
Nacc1	ENSMUSG00000001910	4.64647	4.88569	4.32492	7.35699	2.75262	5.9422	10.17	12.7069	1.62867	0.957155	5.47123	0	13.2167	13.2488	14.409	14.7827	22.7522	23.5531	21.7052	21.1797
Nfix	ENSMUSG00000001911	47.1166	55.4695	40.8699	41.6346	14.0254	10.9322	16.7747	9.26877	3.86213	2.53349	12.8223	0.809547	48.9842	38.7168	38.1063	67.8833	55.1873	45.8537	41.3325	55.3474
Slc1a5	ENSMUSG00000001918	21.9279	25.5225	21.5635	26.9929	48.8812	32.7662	45.3776	48.0198	8.03588	12.4783	0	1.82804	70.2293	64.2734	78.5473	66.6833	20.73	23.5956	26.8693	23.9825
Uba1	ENSMUSG00000001924	24.7786	29.1548	27.6727	32.7712	25.0133	32.3917	43.8243	26.7415	10.0973	11.5092	17.5693	0	63.7758	64.9604	72.4956	68.6013	89.417	97.8342	98.97	92.5
Vwf	ENSMUSG00000001930	2.79522	3.03521	2.37814	0.92048	7.22937	0.318284	3.96543	4.90988	0	0	0	0	3.01637	3.77242	5.97188	3.76713	1.48816	1.10717	1.54481	0.945994
Siae	ENSMUSG00000001942	0	1.91392	1.98279	0.515548	3.48975	2.39397	1.07549	1.54596	0	0	0	0	0.892742	1.05165	0.803047	1.26876	1.13963	1.58512	1.08311	1.20986
Esam	ENSMUSG00000001946	4.86442	5.65605	9.65842	0.806137	4.38551	0	0	6.8251	0	0	0	0	12.8528	11.8039	14.105	11.8084	6.01568	4.64387	6.1123	3.31797
Spa17	ENSMUSG00000001948	10.4703	8.38826	20.156	7.87495	13.1045	8.61409	8.52507	3.15743	13.3322	0	0	0	3.52249	1.08102	2.86431	0.970019	1.47627	1.46376	2.63825	1.44573
Fam50a	ENSMUSG00000001962	23.7497	39.0813	23.0056	33.6536	43.6265	22.2728	56.2528	20.76	46.1354	25.8199	15.6253	42.46	39.5931	34.4186	36.8818	25.6087	43.9174	48.1901	41.9308	40.3209
Emd	ENSMUSG00000001964	17.7545	13.1174	16.2791	23.6625	31.9398	33.2606	25.8	29.5549	6.25114	16.5803	5.87211	1.25118	23.6399	21.5258	20.5058	21.6121	23.6604	23.5835	25.7881	24.8307
Taco1	ENSMUSG00000001983	0	3.16052	3.87978	5.33473	0.466344	4.79318	0	0	5.22523	6.53636	13.0274	6.43213	5.4415	6.31138	4.46932	6.41669	11.7819	12.3329	10.238	11.8584
Gria3	ENSMUSG00000001986	0.797294	0.378427	0	1.43634	0.308073	0.388079	0.475337	2.51599	0.505524	0	0	0	0.319186	0.39655	0.45332	0.50765	1.88922	1.38698	1.96346	1.2319
Sipa1l2	ENSMUSG00000001995	1.99951	1.54256	0.772536	1.37388	0.924818	2.60732	4.24654	3.73555	0.462351	0.557605	0	0	7.20001	8.55931	9.12486	10.3319	7.91462	8.76853	10.1857	7.88796
Ap4e1	ENSMUSG00000001998	0	1.33847	0.91321	0.431973	1.96925	0.611243	0.576384	0.391625	2.09938	0.472179	8.81264	1.38955	1.46131	2.4555	1.83763	3.09778	4.29432	3.94152	4.60067	4.96952
Blvra	ENSMUSG00000001999	19.8879	18.9809	24.1367	19.9057	20.5695	28.5568	27.2706	3.09791	7.99451	0	0	0	9.82139	8.82415	9.46644	6.55875	9.4012	11.794	13.974	12.596
Pdzd4	ENSMUSG00000002006	3.05883	2.18719	2.77277	6.04258	1.38161	2.21502	2.83391	0.772835	0	0	0	0	1.83902	1.83526	1.55784	1.29321	1.35977	1.67051	1.14747	1.28119
Srpk3	ENSMUSG00000002007	12.8039	6.40269	10.8654	6.32332	0.616568	0.798469	1.28118	1.53321	2.11432	3.01252	0	2.24524	19.6668	11.362	15.5325	15.939	30.5618	26.949	24.0523	28.8472
Idh3g	ENSMUSG00000002010	72.9851	78.9167	96.2725	76.7705	62.2555	46.8828	46.1725	44.2745	79.206	77.1916	27.0247	20.8652	79.9283	74.8374	78.5182	79.6952	90.4676	99.6886	86.8057	100.174
Ssr4	ENSMUSG00000002014	144.592	146.478	137.351	176.481	167.006	172.696	128.147	139.776	140.454	67.8799	114.726	36.8519	47.2966	44.6397	42.9385	38.321	71.0143	72.2943	69.3474	64.2858
Bcap31	ENSMUSG00000002015	72.6045	95.1553	51.3085	79.3912	46.3349	70.7289	86.9342	81.3194	55.7387	60.0839	115.109	80.7556	59.2421	60.8114	55.0472	50.4599	86.4089	95.7191	93.8736	96.6061
Fam98a	ENSMUSG00000002017	10.0706	9.78265	8.889	4.41094	0	14.9829	14.1558	11.7021	2.96994	4.41576	0	3.08288	13.322	16.3904	15.1811	17.5537	21.632	17.9696	19.8153	22.996
Ltbp2	ENSMUSG00000002020	2.12279	4.57878	2.10534	5.04873	0.650106	1.73443	1.57395	0	0	0	0	0	3.99626	7.59445	9.89437	3.36819	28.0256	32.6553	35.0062	25.4475
Kmt2a	ENSMUSG00000002028	1.61817	1.94309	1.34886	1.09876	0.827201	0.98841	0.878689	1.81786	1.46186	1.29366	2.92101	1.5801	2.44084	4.16592	4.06114	6.2598	5.27002	4.2919	4.81615	4.88011
Ift46	ENSMUSG00000002031	9.96121	19.6224	12.0953	10.7326	11.1011	9.27227	1.97395	3.32583	1.48771	3.48488	0	0	4.43794	6.10587	5.89547	5.68446	4.98405	7.57898	5.91497	4.98635
Tmem25	ENSMUSG00000002032	0	0.653465	2.29501	0.937591	3.37385	0	0	0	0	0	0	0	1.4821	1.85771	1.16526	1.83269	3.4065	3.42122	1.84142	2.8816
Cd3g	ENSMUSG00000002033	0	0	0	0	0	8.99636	0	0	1.40454	0	0	0	0.056857	0	0	0	0	0.111191	0.351028	0.126553
Trappc6a	ENSMUSG00000002043	16.0768	19.4423	23.3734	14.7321	3.74729	42.7837	25.6805	32.59	20.2096	16.141	0	10.7223	5.29096	8.89303	7.81555	4.56985	4.96967	5.32746	7.9663	5.40268
Supt6	ENSMUSG00000002052	4.0282	7.46959	2.82196	8.66924	6.13167	14.3704	10.8217	9.99733	1.53731	2.17552	0	3.29153	22.1683	26.4016	28.1827	33.4222	25.6404	24.7965	23.5311	25.2317
Spag5	ENSMUSG00000002055	0.560199	0.17587	0	0	2.44475	0	0	0	0	0	0	0	0.494674	0.223836	0.539325	0.465785	2.69882	2.41675	2.9784	2.28933
Unc119	ENSMUSG00000002058	12.7405	5.49272	4.1338	5.20391	0	0	1.00415	0	0	0	5.17118	0	0.915832	0.804811	1.27263	0.952697	0.874371	1.39452	1.57397	0.980334
Rab34	ENSMUSG00000002059	16.7529	17.5918	18.0535	24.7831	21.383	36.9732	28.0983	19.1079	1.54451	2.44259	0	0	11.6919	12.3607	13.8519	9.16653	19.2418	21.2807	19.4076	15.8824
Sdf2	ENSMUSG00000002064	88.0158	61.5112	51.4865	77.5373	47.6502	43.3884	42.4425	48.3601	75.3747	64.2562	87.1321	40.4192	46.997	41.3803	45.0108	36.3361	62.4094	58.95	64.9112	66.4168
Ccne1	ENSMUSG00000002068	0	0	0	0	0	0	0	0	0	0	0	0	0.26034	0.221158	0.258732	0.247859	2.53265	2.75767	3.5977	2.49526
Bbc3	ENSMUSG00000002083	3.66433	10.2102	4.87641	14.5483	0	6.3181	5.03709	4.52195	10.2272	0	5.31828	9.84199	4.20495	2.66302	3.72027	2.82376	4.05517	6.30485	2.73745	3.20988
Psmc3	ENSMUSG00000002102	218.079	150.727	175.221	192.769	165.748	167.364	178.057	141.916	125.525	118.172	104.646	32.699	169.192	153.02	167.277	128.709	190.778	203.794	199.665	207.859
Acp2	ENSMUSG00000002103	8.1026	8.83154	5.59806	5.47143	1.62549	1.50673	0	4.13012	1.11997	0.926678	8.08915	0	3.96604	3.88681	3.43526	5.11264	8.60136	9.14751	8.43502	9.62573
Rapsn	ENSMUSG00000002104	6.01427	6.22663	9.7496	11.9618	3.95195	0	4.30947	0	9.83152	0	16.231	0	12.3505	8.90897	8.3841	9.15581	40.7474	35.897	30.7512	36.9075
Slc39a13	ENSMUSG00000002105	18.7226	12.3522	12.3503	10.2638	1.82856	3.69597	3.97624	5.31148	0.708706	6.1385	0	0	13.1921	11.1039	12.1581	11.4597	15.3683	16.688	17.732	14.2692
Celf2	ENSMUSG00000002107	13.385	16.6376	24.4913	11.6772	6.52368	10.7036	14.4813	25.3069	1.72845	2.05131	0	0.490924	5.61966	6.52197	6.81547	9.03524	16.5793	11.1357	14.7683	17.9015
Nr1h3	ENSMUSG00000002108	5.03829	5.70507	1.14641	3.97399	3.94643	7.27927	3.09335	4.86625	2.09618	0	6.97721	0	2.42382	3.7455	3.82862	2.59573	5.11243	9.21073	6.13152	5.58423
Ddb2	ENSMUSG00000002109	3.76495	1.19486	2.06044	3.26371	0.645563	0	0	0	1.36331	6.3918	7.84286	0	0.821101	1.76963	0	1.21179	1.26563	1.08053	0.94519	1.11569
Spi1	ENSMUSG00000002111	35.5797	28.6407	23.5674	38.7931	50.33	79.7755	97.8636	34.0274	1.02284	0	0	0	17.0227	19.0393	20.831	11.7366	0.871355	3.22957	2.69176	1.31387
Sf3a1	ENSMUSG00000002129	6.98904	6.1416	5.73491	4.30495	2.91247	4.83904	9.09066	7.0151	1.62422	1.4085	0	0	8.14733	10.2573	10.0873	11.3745	19.2588	17.9365	18.0646	19.3221
Stat6	ENSMUSG00000002147	12.3649	11.9363	13.8474	20.7	1.65105	6.60553	11.1251	12.6484	11.358	6.00753	1.9971	3.07042	16.1612	21.069	19.8357	16.1602	18.5858	23.2325	20.7066	18.1438
Napsa	ENSMUSG00000002204	0.593595	1.24643	0	0.954069	0	0	3.98271	0	0	0	0	0	0.24905	0.281877	0.109622	0.266793	0	0.103776	0	0
Vrk3	ENSMUSG00000002205	4.53187	4.17672	7.4664	4.18707	13.853	1.37658	5.689	1.36483	12.8357	14.1945	3.39079	0	6.28678	4.13937	5.13194	4.99991	13.1092	10.8915	9.99732	11.7226
Smg9	ENSMUSG00000002210	7.22468	7.68036	10.0624	11.393	4.23614	5.70996	12.1199	7.63053	9.91238	0	27.072	0	13.5463	10.7117	15.9896	13.5459	19.8671	20.8402	20.9965	19.548
Paxip1	ENSMUSG00000002221	1.32517	2.05512	2.14074	2.05117	0	1.84587	1.77135	2.42427	0.322664	4.71947	0	1.51559	2.73957	2.97328	3.48472	3.77109	5.82303	5.47367	5.53605	5.2551
Rmnd5a	ENSMUSG00000002222	15.5827	22.6989	14.7191	12.0669	11.3355	8.00184	7.67133	7.07082	5.94608	7.74972	0	6.21979	15.5656	15.82	16.0478	20.694	18.9123	17.0659	16.3159	18.9027
Mov10	ENSMUSG00000002227	0	0.831039	0.334571	0	1.21889	2.29128	0	0.768435	1.48228	0	2.28547	0	0.575267	1.03485	1.00151	0.805664	0.536032	0.743893	0.81571	0.565154
Ppm1j	ENSMUSG00000002228	15.308	10.5479	4.39514	8.22279	8.50187	0	1.69941	2.32251	3.02433	0	0	13.1726	15.278	12.7102	16.3791	14.2487	3.33914	5.61755	3.2389	4.0109
Rhoc	ENSMUSG00000002233	140.272	125.433	114.745	150.524	528.086	367.496	372.88	427.936	99.0448	74.2094	100.526	83.7234	191.393	198.852	214.492	144.79	89.997	117.125	122.735	93.8331
Tead3	ENSMUSG00000002249	1.19166	2.17747	1.13263	2.76865	4.67154	4.57187	1.9649	2.01662	0	0	0	0	5.41573	5.31787	7.48183	9.70238	4.15702	5.08824	3.05304	4.13561
Ppard	ENSMUSG00000002250	2.24524	9.33388	2.55439	3.68935	6.61328	1.57256	8.22732	2.95196	4.17748	17.9348	4.46468	0	23.8995	27.958	28.9968	34.9003	19.6705	20.0542	23.0611	21.579
Def6	ENSMUSG00000002257	6.1626	4.0172	4.77151	3.75965	0	3.23225	0.531749	0	0	0	0	0	1.35812	2.31786	1.28983	0.701932	2.05427	3.16187	2.66565	1.19442
Peg3	ENSMUSG00000002265	2.12171	1.46456	2.31542	0.556336	0	0.256952	0.148512	0.147093	0	0.460408	0	0	0.999243	1.30235	1.64458	3.56736	5.32458	3.31898	5.73043	5.46641
Metrn	ENSMUSG00000002274	13.9421	11.6685	21.5294	6.20511	12.1076	7.55429	5.26469	5.30724	1.7706	0.904841	0	0	8.63985	6.60701	7.10644	6.78885	7.53669	11.3822	10.8581	8.98432
Lmf1	ENSMUSG00000002279	3.13833	3.82387	2.44047	5.23027	0	2.7523	1.26086	0	1.69992	0.305229	0	0	3.74614	2.19498	4.27566	3.69559	5.08422	5.44821	4.47412	4.3384
Ciao3	ENSMUSG00000002280	11.5342	7.60435	10.4487	8.95185	1.21684	3.86079	3.33877	1.53216	15.9685	2.25381	0	1.06943	10.213	9.20432	9.82563	11.106	16.3279	15.3686	16.7083	17.1714
Angptl4	ENSMUSG00000002289	0.712399	0.609739	1.66989	0.909772	3.44723	4.99976	9.57259	8.13504	0.862157	0	0	0	2.33014	2.55985	1.31913	2.49202	2.2982	4.21838	4.12721	2.66227
Dbf4	ENSMUSG00000002297	0	1.45379	0	0.510381	0	0	0.709602	0.564685	2.13908	0	4.39226	1.43071	0.653081	1.24846	1.52902	1.18444	3.9191	4.0923	5.14708	3.90887
Daxx	ENSMUSG00000002307	11.781	11.2239	20.0196	12.0699	36.317	24.9417	25.0092	34.9945	2.74829	2.22106	0	5.73657	11.0498	12.8467	12.9057	11.3578	13.111	11.0671	11.8831	10.897
Cd320	ENSMUSG00000002308	11.0548	8.80784	1.21116	7.60952	3.46745	10.2689	7.59962	6.9948	4.75103	9.3909	0	0	5.73517	4.73806	5.08014	5.82837	9.9291	12.5008	14.9571	11.2425
Ipo4	ENSMUSG00000002319	6.72241	8.00988	8.42187	10.7634	3.11513	10.0944	16.1172	12.1813	6.48135	10.2578	0	0	22.5775	20.326	22.5235	24.0368	30.9799	34.4686	34.8974	31.4606
Tm9sf1	ENSMUSG00000002320	6.77835	12.7468	9.07167	13.1775	6.56248	9.88897	9.55488	6.54511	5.54433	16.6796	12.3984	0	15.4228	17.4288	14.1929	15.4433	27.4021	32.72	31.9182	29.427
Irf9	ENSMUSG00000002325	2.87107	12.0995	10.3448	8.95013	8.31322	51.3231	61.3884	60.7162	2.62507	5.3701	6.25028	1.1458	15.856	19.989	22.8915	22.2816	4.99412	7.90709	7.54235	6.7863
Gmpr2	ENSMUSG00000002326	8.61208	8.49542	6.57759	11.03	0.904225	1.53981	9.32694	3.63203	1.97098	0.606976	0	4.36738	1.99625	2.69538	1.39009	2.17883	4.30725	5.03652	4.73158	4.26125
Mdp1	ENSMUSG00000002329	29.2941	21.9379	20.1894	16.3027	18.8602	6.41913	4.61833	6.48932	1.95975	0	10.0014	0	5.97289	4.7083	7.07489	5.9862	12.647	14.5358	13.7785	15.5733
Dhrs1	ENSMUSG00000002332	13.3711	12.0391	20.8808	30.2952	6.11049	8.701	7.97211	5.67513	2.25579	5.89104	0	0	10.7698	11.3914	8.00231	8.43816	12.0256	14.3688	14.1666	13.7789
Tmem161a	ENSMUSG00000002342	10.2163	11.3504	9.5566	15.5544	7.50396	3.69068	7.87813	4.63286	6.70347	1.93517	0	2.58766	18.0772	15.635	19.9457	20.0143	18.1876	17.5699	17.148	22.9357
Armc6	ENSMUSG00000002343	5.32704	8.01849	5.77443	3.20113	2.98804	21.7985	8.31003	4.32342	1.83259	0	0	0	4.55358	3.88566	2.7991	3.73021	14.7023	11.21	13.4518	15.9994
Borcs8	ENSMUSG00000002345	21.641	10.3188	9.98163	8.92372	28.4182	1.81505	6.15535	7.72047	0	4.85228	8.94754	5.49114	7.91861	6.29861	8.5501	7.05196	13.661	14.7681	10.5657	13.2855
Slc25a42	ENSMUSG00000002346	0	1.61305	2.80086	2.58816	0	0	0	0	0	6.54463	0	0	2.65583	3.33921	2.45346	4.72235	3.18032	2.37982	2.26016	2.69394
Snx9	ENSMUSG00000002365	33.9315	39.5561	27.0124	45.0026	31.0367	36.565	42.2711	48.7306	15.3683	10.4641	17.5692	2.50697	48.595	47.8592	39.6039	41.8254	39.2351	50.2608	43.2251	38.3383
Ranbp3	ENSMUSG00000002372	15.3416	23.4857	14.3978	18.3216	26.6908	24.5672	21.4226	20.4686	9.22123	16.0343	0	2.98918	32.0328	28.1117	32.5719	28.9342	37.5626	34.5312	35.9019	34.5575
Ndufa11	ENSMUSG00000002379	238.88	193.504	163.683	301.905	176.985	158.78	116.81	126.461	188.09	119.769	38.8614	116.209	70.3877	65.0821	76.1079	52.0474	95.3048	100.602	94.2771	84.4179
Nr2f6	ENSMUSG00000002393	17.029	10.5401	7.45165	11.1669	3.09826	7.02027	4.68392	4.06364	0	0	0	0	11.2672	9.56257	11.5184	10.6053	13.7586	16.5507	19.0734	13.775
Use1	ENSMUSG00000002395	577.385	462.458	597.636	430.392	597.538	380.456	277.343	320.651	144.686	105.251	266.444	77.7753	123.345	108.434	120.461	86.8796	97.2011	98.5513	114.73	94.3768
Ocel1	ENSMUSG00000002396	0	5.87033	11.6691	4.73714	0	5.04371	0.643429	5.99725	0	1.00984	0	0	4.25604	2.43902	3.48655	4.1651	6.41431	6.19296	3.9253	5.83819
Dyrk1b	ENSMUSG00000002409	4.19887	4.9354	8.01761	5.2646	8.0073	1.61847	2.83203	4.66544	3.17532	2.49527	7.61432	8.29579	10.6197	8.24329	11.3886	12.3392	10.2903	13.5471	11.7843	10.0447
Braf	ENSMUSG00000002413	0.527788	0.84003	1.03028	1.43283	0.706993	0.796281	3.17339	2.19171	0.312007	0.624462	2.16404	1.15154	1.94539	2.5585	2.756	3.38849	2.8921	2.65411	2.8401	2.62598
Ndufb2	ENSMUSG00000002416	89.3761	73.5281	51.8633	145.407	139.486	48.7778	67.5508	68.0577	19.6431	25.2983	120.184	8.15792	28.2342	28.2221	20.4966	20.2814	42.5503	42.2924	40.1199	42.4599
Hltf	ENSMUSG00000002428	1.30171	3.26022	1.83105	4.77296	0	1.79631	0.852573	1.10112	0	0	0	6.9159	1.34198	1.34807	1.14084	1.10251	3.23499	2.84556	2.49752	2.40711
Prpf6	ENSMUSG00000002455	9.93422	11.9443	13.3071	12.4488	6.27017	11.2295	7.31334	12.3213	10.7568	7.76685	3.13801	4.31612	22.455	23.8544	23.1285	23.4834	25.8983	26.6056	25.8127	28.6472
Rgs19	ENSMUSG00000002458	7.51494	12.0928	12.9663	13.8966	39.7437	19.1866	12.0503	3.36391	2.39225	9.55429	23.839	0	5.9167	4.48369	4.57834	4.05482	8.81447	11.4846	13.8147	10.9726
Snrpd1	ENSMUSG00000002477	53.8036	32.7286	26.1542	34.883	95.9012	163.321	106.344	100.121	44.2803	14.4693	89.3564	19.3009	32.0512	35.4024	30.0936	26.4229	41.6082	47.3651	51.2711	43.5397
Tchp	ENSMUSG00000002486	0.369601	2.70231	2.28415	0.627366	16.6544	0	0.941084	0	0	0	0	0	1.40284	2.74339	1.69404	2.55891	4.65929	3.68364	3.63106	3.97363
Tiam1	ENSMUSG00000002489	0.657223	6.45228	0.69754	2.12651	1.66162	5.73104	6.94385	2.81005	0	0	0	0	1.39557	1.45214	2.67379	1.93074	2.26527	2.71045	2.56956	1.57513
Tsc2	ENSMUSG00000002496	9.23489	5.76491	17.118	5.16113	9.86024	2.2028	5.46676	4.31683	1.19462	0	0	0	7.72365	6.31878	6.9851	9.99331	15.0102	13.6729	12.6248	12.9973
Rpl3l	ENSMUSG00000002500	201.573	147.267	185.652	222.165	114.48	70.4194	101.748	88.8664	147.589	103.884	41.8652	29.6593	208.943	170.021	161.431	167.181	176.672	161.484	141.81	151.808
Slc9a3r2	ENSMUSG00000002504	26.3838	13.5114	15.0807	20.0982	11.0945	4.32173	3.49212	2.8135	0	0	0	0	8.15876	9.78319	9.39404	6.18255	4.26631	5.39908	6.34485	5.02916
Puf60	ENSMUSG00000002524	36.6271	38.2265	35.1915	51.0584	58.5078	63.2845	85.9693	67.0361	35.6517	33.5334	0	11.8512	59.0228	54.2794	58.4471	52.4814	69.0108	70.1526	71.5385	68.1372
Golga2	ENSMUSG00000002546	15.5958	12.0869	11.1643	8.91903	1.5496	4.86364	11.2216	9.59171	4.69514	1.15181	0	3.85935	14.1713	16.4017	15.9628	16.6174	26.7657	25.9214	27.5456	26.2598
Uck1	ENSMUSG00000002550	10.0338	9.35832	8.15162	15.6681	9.24022	20.9368	27.6905	10.5674	11.875	5.72246	23.6613	0	11.2932	11.799	13.0763	10.4378	16.4173	16.9686	18.0905	15.2992
Scin	ENSMUSG00000002565	3.93612	0.887255	2.40168	0.943418	0	2.78723	2.84179	3.43198	2.45885	0	2.27189	0	3.38243	2.69574	2.05322	2.26528	0.433186	3.15901	1.20657	1.20124
Mien1	ENSMUSG00000002580	66.204	59.3261	72.8282	76.6917	33.5426	63.6893	95.8975	28.9489	104.773	73.7164	179.866	49.1915	25.2032	23.7759	26.0757	18.7942	45.3553	55.0098	55.2635	49.9698
Axl	ENSMUSG00000002602	96.0398	125.642	70.3853	107.182	41.1965	59.0681	71.1616	77.7356	8.83207	0	10.5684	1.43999	93.4229	104.34	105.383	101.285	57.3488	64.2948	79.8345	56.8516
Tgfb1	ENSMUSG00000002603	14.2516	25.3044	24.8584	25.7979	15.7854	16.1444	17.4795	22.3912	5.21025	5.10096	30.6761	3.13518	53.7007	52.995	55.7928	45.3939	35.5804	46.818	43.7653	30.7042
Ccdc97	ENSMUSG00000002608	8.74204	8.71739	5.57935	7.10523	0	4.91091	7.42496	8.03225	1.37233	5.79918	21.4876	0	18.0847	17.8348	19.5006	22.8304	25.6514	27.0334	25.6608	26.2304
Akap8l	ENSMUSG00000002625	6.88463	14.1871	12.4372	12.5187	8.28499	2.61298	18.565	8.15549	6.54304	4.66874	2.19481	1.01525	22.2459	17.8995	23.9535	19.4635	18.0635	15.2386	14.1769	13.4712
Pdcd2l	ENSMUSG00000002635	13.1155	7.94842	8.6238	20.6761	7.66607	11.3276	3.31333	8.76103	24.645	12.8543	19.337	64.1415	8.42901	8.02041	8.66527	8.16111	14.192	17.8262	15.0426	15.2492
Gtf2f1	ENSMUSG00000002658	52.402	32.1464	45.3091	30.555	31.0377	42.8306	63.0683	39.5336	34.1558	26.3063	13.7119	2.18731	63.9944	60.1508	66.6832	50.1777	65.7241	62.2365	56.6582	60.9095
Clpp	ENSMUSG00000002660	30.5609	37.6583	22.7977	46.2194	48.5352	33.7551	57.4484	17.4285	28.2533	22.7691	69.7787	17.8922	27.9175	23.3327	21.1046	19.7008	40.7242	48.3267	42.732	41.9305
Alkbh7	ENSMUSG00000002661	25.6928	27.0545	13.6946	50.4769	6.17118	13.0492	20.1768	18.586	19.5395	0	0	15.5904	10.4671	8.20596	8.56828	9.2247	18.9051	18.026	22.0426	18.2519
Med6	ENSMUSG00000002679	15.1118	23.6869	22.2434	20.6897	12.901	40.5293	25.8205	20.2125	48.1358	11.63	15.5351	8.27487	15.3455	18.4238	12.6502	13.5528	23.7109	23.5319	25.2783	30.2151
Prkd1	ENSMUSG00000002688	0.208315	2.21526	1.22157	3.82856	0	1.1125	1.57499	0.387844	0	0	0	0	1.31341	1.82445	1.5315	1.74813	1.73768	1.56689	1.75484	1.5943
Lcp2	ENSMUSG00000002699	3.20577	4.67892	3.08449	3.21901	10.1047	12.4751	18.8868	11.7532	0.570927	0	0	0	2.24333	3.28418	3.43691	2.02425	0.704125	1.21088	0.943247	0.490685
Cse1l	ENSMUSG00000002718	13.4828	8.05136	7.29291	9.22146	14.4355	16.0377	13.9895	8.49194	7.62494	2.31991	8.54555	4.05824	20.9476	20.359	21.4713	22.877	37.1255	31.5444	33.1204	42.1371
Naa20	ENSMUSG00000002728	70.9078	53.0321	40.9446	59.0772	37.8472	83.6086	81.6307	64.3785	44.587	54.3182	0	12.1636	32.3808	32.3554	31.6854	33.3309	59.2281	54.0022	60.0512	75.9047
Prkra	ENSMUSG00000002731	3.69129	8.53218	9.33121	7.91615	9.4058	3.71779	2.49695	2.54129	0	4.33202	0	0	0.934784	1.78792	0.918914	1.23551	3.80115	4.86836	3.3759	3.62285
Fkbp7	ENSMUSG00000002732	36.2735	53.8461	55.5007	37.0868	77.564	47.5871	55.0772	38.2859	7.26154	7.45777	0	0	15.3708	14.466	22.0532	11.1518	10.2558	6.64408	3.9741	7.35511
Plekha3	ENSMUSG00000002733	8.30415	13.1724	8.51343	5.46945	17.0121	20.7976	14.6738	17.6102	7.8291	0	0	0	11.2911	12.8404	14.1438	9.09156	11.4314	13.5281	11.9093	12.1758
Ykt6	ENSMUSG00000002741	52.7543	52.7573	39.0671	43.2861	57.1601	55.5972	74.4102	37.4683	13.5411	24.5494	24.427	0	42.9206	41.8983	38.0691	37.4317	50.6436	51.5247	54.979	49.2875
Baz1b	ENSMUSG00000002748	8.06698	9.4034	6.17324	5.72686	8.02568	8.41329	11.2135	5.43297	4.48193	6.29694	3.41085	3.78633	13.1828	18.3312	17.2493	19.2531	30.4661	28.5674	29.481	29.3337
Pex6	ENSMUSG00000002763	3.12109	4.77843	2.08803	3.47416	1.52855	4.87672	2.85949	1.16348	3.7998	1.98705	0	2.22899	7.56841	7.24787	5.80562	7.04425	10.2326	12.1172	11.6949	10.8262
Mrpl2	ENSMUSG00000002767	63.2142	33.5579	36.2472	51.9642	14.3445	28.5563	33.746	26.3707	28.4018	20.6978	30.7762	8.09996	42.528	35.0456	35.6133	31.865	54.8734	57.7531	51.362	55.7134
Mea1	ENSMUSG00000002768	60.5087	65.8321	76.469	70.5286	157.001	92.8084	97.5638	60.3495	61.418	48.2478	62.2156	25.4323	35.1354	37.6958	36.666	23.1695	51.3648	59.5351	61.9322	55.7874
Kdelr1	ENSMUSG00000002778	34.9906	46.2609	31.0307	40.4292	29.887	22.82	49.2908	25.2974	6.47438	2.09577	24.651	0	27.0655	23.5748	22.223	23.7887	34.2614	34.5623	30.2164	32.2782
Tmem143	ENSMUSG00000002781	3.63814	2.61049	8.94157	2.34992	1.25446	0	1.43329	3.04283	0	0	0	0	3.46202	3.7904	4.53073	4.60314	11.1006	8.10395	8.94899	11.3976
Ggct	ENSMUSG00000002797	4.28947	1.27077	0.961418	1.53223	3.32817	14.5567	7.12101	9.45037	0.961605	2.49632	0	0	3.08222	3.63925	2.87832	1.93925	3.00051	2.97344	5.37815	5.06052
Jag2	ENSMUSG00000002799	1.52178	2.24586	0.666421	0.770186	0.337581	0	0.212034	0	0	0.721135	0	0	7.43402	5.82559	6.05223	8.47992	12.6554	12.5379	11.6923	10.4852
Btbd6	ENSMUSG00000002803	4.89422	9.004	10.3205	7.31321	0	0	3.82549	0	0.898702	12.5492	3.66178	0	5.68822	6.20441	4.79835	5.66969	9.3646	9.79953	12.9464	11.0798
Nudt14	ENSMUSG00000002804	10.408	5.35078	10.4503	4.74649	0	0	0	0	2.80886	0	0	0	3.74747	2.69414	3.51774	2.40193	6.6842	4.8729	5.00076	6.42424
Epdr1	ENSMUSG00000002808	23.4107	20.5658	11.2889	23.7763	15.0697	7.94906	13.9057	10.6216	5.71405	5.52385	10.45	1.64543	30.2463	28.5644	33.4942	30.1179	38.0809	31.8973	34.8781	34.2098
Flii	ENSMUSG00000002812	16.5672	21.3272	16.7834	26.0016	8.74606	18.5252	22.0258	18.4938	1.00547	5.02912	4.08361	0	33.1641	36.7551	40.9161	41.1621	38.2893	42.6964	36.6369	36.5873
Top3a	ENSMUSG00000002814	0.73769	0.850132	0.795663	1.33422	0	0	3.7702	1.38948	2.60752	0.947392	0	0	2.86732	2.82802	3.18671	3.27476	4.80134	4.36179	4.82862	5.40085
Atg4d	ENSMUSG00000002820	3.51981	6.59019	5.26924	4.13504	7.91764	2.78806	6.17007	5.43865	1.2099	16.1458	0	0	7.28363	6.1458	6.07375	7.09788	10.5459	10.0846	9.18851	9.07542
Qtrt1	ENSMUSG00000002825	13.0942	11.1439	9.32706	6.43937	8.04324	14.6701	21.6453	9.66727	3.06536	17.9874	0	4.01121	19.5183	12.5021	14.1599	14.7404	12.8163	13.044	13.2433	12.4732
Plin4	ENSMUSG00000002831	12.3519	8.16494	9.93241	3.07074	0	0.319629	0.418929	0.664915	0	1.76564	0	0	15.8068	12.3469	14.942	27.6832	12.5645	12.846	10.8786	12.878
Hdgfl2	ENSMUSG00000002833	27.0678	21.7857	39.5957	18.4249	11.2575	11.5913	13.1001	20.3879	7.96587	4.34739	7.22804	3.95993	29.1284	27.9445	28.1113	26.0571	36.3961	35.7155	28.1052	31.9224
Chaf1a	ENSMUSG00000002835	3.57262	0.948137	0.442408	1.24398	0	0	0.741215	0.155204	0	0	0	0	0.451132	0.844136	0.431449	0.55585	6.80598	7.58738	8.33571	6.30102
Adprh	ENSMUSG00000002844	13.6753	15.6009	8.27317	22.703	8.59794	4.60966	12.716	8.68043	5.49768	5.17267	0	1.08746	11.8865	13.5644	12.3661	10.3193	22.8362	23.756	24.922	23.5949
Tmem39a	ENSMUSG00000002845	7.76482	5.99523	5.97218	6.74207	12.6517	6.53567	7.70379	7.32538	17.4685	7.79812	0	18.9377	9.86509	10.9413	11.7552	10.5807	16.6254	12.3246	14.6187	17.3266
Timmdc1	ENSMUSG00000002846	24.2266	10.266	6.02991	7.67634	31.5786	5.77976	9.47277	14.8659	2.29923	0	0	0	7.01399	8.84019	6.87789	6.85507	20.1026	18.6762	16.9267	20.8159
Pla1a	ENSMUSG00000002847	3.14438	6.64055	2.74071	6.64291	3.01571	0.71219	3.24145	4.29447	0	0	0	0	1.38318	2.40062	2.92653	1.36127	0.563105	0.839787	0	0.131277
Mcm2	ENSMUSG00000002870	0.733913	1.6006	1.37647	1.59359	0	0.417048	0.766072	0.420289	0	0	0	5.16392	1.69383	1.66377	1.22308	1.29132	19.3751	22.4328	24.6802	18.0434
Tpra1	ENSMUSG00000002871	8.3945	4.8067	3.83363	7.40128	0.729436	2.77374	2.55055	1.88479	15.5799	11.3817	35.178	0	13.6125	11.7865	12.5177	11.2417	9.22794	11.383	10.0548	9.89271
Nab1	ENSMUSG00000002881	20.2861	20.4222	14.5272	14.8116	33.3417	41.6116	55.1072	43.0948	9.38559	7.45778	24.6736	1.0987	17.4481	22.034	21.2124	24.1464	7.94698	13.8652	10.8337	9.65682
Adgre5	ENSMUSG00000002885	33.1942	33.6583	22.2142	34.4183	8.57491	10.9348	17.5205	11.0181	0.20188	0	3.21429	0	17.6832	18.7445	21.8731	18.617	27.8835	25.3557	31.9966	27.462
Il17ra	ENSMUSG00000002897	1.17858	1.55344	1.55564	2.20526	3.23076	2.94191	2.50617	4.61389	3.98744	2.2086	0	1.11522	4.60274	9.63245	6.48695	6.47633	4.69639	6.24461	6.16548	4.94536
Lamb1	ENSMUSG00000002900	6.97836	3.77994	6.73446	3.32087	1.59959	2.14105	0	4.6067	0	0.436323	0	0	7.49412	11.6623	8.71903	10.2676	16.8978	18.7297	21.6936	15.3829
Kcnn1	ENSMUSG00000002908	0.993415	1.53367	0	0.981998	0	0.347383	0	1.04945	0	0	2.35226	0	1.59256	1.49921	1.0375	1.47387	2.74614	1.77059	2.53755	2.10909
Arrdc2	ENSMUSG00000002910	6.28718	2.64598	0	4.05039	0	0	0.584546	1.65577	0	2.1328	0	0	2.5042	2.30262	3.32595	2.73018	1.51531	2.31861	2.19261	2.65244
Cd36	ENSMUSG00000002944	48.9241	47.6968	33.557	44.0229	25.5842	27.4966	39.6668	30.7225	0	0.612651	2.63152	1.30857	27.0385	36.2481	31.6834	35.8977	13.1995	11.7285	18.2526	14.9998
Map2k7	ENSMUSG00000002948	12.8409	17.5118	3.1088	10.4529	10.7238	18.5157	16.3053	12.8764	2.48392	2.59187	16.6748	0	13.4333	15.2875	16.41	21.1289	21.8241	20.9576	19.2638	19.8574
Timm44	ENSMUSG00000002949	14.0317	22.0502	19.2742	18.4513	19.6082	27.5688	15.459	9.47501	10.9474	1.56342	9.6663	7.09312	24.4995	23.2727	25.894	23.8724	30.5574	29.8824	27.6048	30.7883
Ap2a2	ENSMUSG00000002957	21.5142	26.9991	14.0375	27.1394	8.66704	7.36351	9.48655	9.81136	0.895589	2.23809	0	0.906619	12.8158	10.1658	10.9972	11.3485	24.7885	23.0135	25.6686	23.9411
Pnkp	ENSMUSG00000002963	4.80497	11.6328	13.3169	14.4627	12.0222	7.88357	6.12144	13.1759	5.19528	11.7395	0	0	9.57666	8.52587	11.0043	8.8713	16.2672	14.7586	16.2403	15.3248
Med25	ENSMUSG00000002968	7.85291	10.4944	10.0538	9.14734	12.9564	11.4554	9.34452	0	0	0	0	1.04088	17.4871	13.2341	15.4874	16.0067	22.1625	24.2609	22.7638	21.2003
Bcam	ENSMUSG00000002980	4.88127	11.8433	15.166	5.10111	13.8675	2.9511	0	12.5292	10.9353	0.857304	0	0	26.423	23.429	25.5453	25.0812	3.80504	4.25481	4.63002	4.59631
Clptm1	ENSMUSG00000002981	11.5925	14.2365	16.18	12.4879	17.0613	12.6575	21.2099	13.0297	14.1916	7.46521	5.20373	0	26.019	26.149	24.2401	22.2571	28.6503	34.3914	32.9172	34.9357
Relb	ENSMUSG00000002983	3.74104	5.45381	3.75661	1.08949	70.2117	54.946	59.5429	48.5343	12.9059	6.70994	7.21274	3.68085	53.3348	48.3648	55.8761	45.5268	10.8147	19.451	22.769	11.7046
Tomm40	ENSMUSG00000002984	35.5182	28.1622	17.3836	18.7022	10.842	40.7577	46.6685	31.3412	14.339	4.08826	15.1837	1.60803	48.7128	45.319	45.7569	42.1746	66.3178	71.6945	67.7931	61.364
Apoe	ENSMUSG00000002985	275.12	200.868	184.117	148.393	127.468	190.544	187.795	129.915	0.353278	0	0.589894	0	89.0534	75.7034	102.33	70.9921	4.90511	6.81752	6.55023	6.69355
Hbp1	ENSMUSG00000002996	20.6628	31.169	20.8415	27.0043	18.5637	29.1713	26.2573	25.2141	49.7714	40.2106	33.9816	18.6278	39.5427	36.334	39.9963	43.805	28.0957	31.8649	27.7415	31.8183
Prkar2b	ENSMUSG00000002997	1.1223	3.8611	1.42477	5.70577	0.371718	1.30642	1.108	0	0	0	0	0	0.447138	0.405808	0.259498	0.350741	1.69313	1.55014	1.80908	1.66033
Cdkn1b	ENSMUSG00000003031	17.2534	27.0963	4.72481	16.2073	1.08083	6.9587	11.2224	5.30165	15.3338	6.95442	4.21768	8.65254	15.3724	11.8388	10.5954	16.2104	19.8807	18.2359	14.265	19.5686
Klf4	ENSMUSG00000003032	137.345	143.835	141.901	182.471	66.5846	55.9185	106.363	74.4795	5.70173	18.7052	7.66719	8.59167	90.2787	70.2762	72.5487	93.5563	8.28859	10.6236	9.18133	8.28902
Ap1m1	ENSMUSG00000003033	30.9243	22.2722	16.6202	20.5214	9.79109	15.2257	11.7549	26.9007	15.6621	0	0	0	19.2801	22.2192	20.1427	19.9062	30.626	34.0205	41.4165	33.4363
Rab8a	ENSMUSG00000003037	15.8871	10.5677	12.128	14.2886	4.66642	9.49535	13.8811	7.35358	9.79056	2.16256	16.4779	0	5.77354	7.01765	7.06938	5.28082	9.68895	11.1969	11.4702	9.45017
Hmgn2	ENSMUSG00000003038	66.7709	73.6792	81.0399	66.411	39.4214	39.5215	34.2117	40.861	21.4126	14.2731	13.113	10.7054	32.847	34.1674	31.3308	33.7242	92.8647	92.0201	112.238	99.1202
Fam32a	ENSMUSG00000003039	27.8306	27.5051	26.6287	25.1549	21.6038	30.8805	30.3845	23.7989	14.4308	14.069	7.94144	7.12268	13.6461	14.5829	12.3948	10.6548	16.5589	18.0949	16.2142	17.1602
Stard3nl	ENSMUSG00000003062	17.0022	32.7406	21.7691	23.9204	36.7155	39.9946	28.4108	31.6947	24.925	8.88809	0	7.94292	8.18266	7.93062	7.98752	7.61511	9.93945	10.946	11.7413	14.0274
Stk11	ENSMUSG00000003068	44.1575	41.559	42.7175	31.7895	35.0435	23.8641	27.3396	29.1282	5.26454	8.23555	5.12792	1.19415	44.1031	42.2123	41.6708	35.1278	45.0188	49.1518	47.2442	39.3825
Atp5d	ENSMUSG00000003072	150.097	127.035	204.264	203.684	71.5318	105.439	106.515	117.626	104.57	67.9708	94.3592	6.29852	157.315	101.348	126.476	109.326	127.94	174.536	164.125	151.893
Ppp5c	ENSMUSG00000003099	19.3845	21.1636	15.1883	18.3009	7.60523	15.6822	22.9515	14.0965	7.84425	5.31256	11.8137	4.30578	29.6448	22.5104	26.0926	26.1535	44.2175	48.9704	43.0649	45.3126
Cdk12	ENSMUSG00000003119	1.94582	3.07678	0.757308	2.49226	0.872742	3.81894	7.81464	3.02496	2.46916	2.43946	7.86372	6.6091	5.74848	7.43447	7.06596	10.179	8.00222	6.22595	8.05329	6.88927
Lipe	ENSMUSG00000003123	2.96559	1.3212	6.49645	2.31252	0	0	0	1.37595	0	0	0	8.72122	1.97217	2.53714	1.52107	1.9871	0.786101	1.72735	0.727492	1.00825
Pafah1b2	ENSMUSG00000003131	10.7155	9.65321	7.58576	8.20989	11.4237	11.6173	14.5098	14.738	2.83199	5.71213	12.0938	1.11428	8.23431	8.34317	8.37523	7.66701	11.6171	10.7155	14.1197	12.0807
Tbc1d8	ENSMUSG00000003134	1.67477	1.97254	1.76896	1.95107	0	0.952653	0.300276	2.03984	1.86919	3.78375	0	0	3.28008	3.19575	2.54874	4.20627	5.43675	7.07812	3.48555	4.86256
Cnot11	ENSMUSG00000003135	9.77928	6.09277	5.03976	4.60764	3.42095	5.43925	14.8935	5.78268	0.932038	1.90107	0	2.29251	9.94618	7.87753	9.30023	8.98457	12.9232	14.0228	10.9618	11.8602
Slc2a3	ENSMUSG00000003153	0	0.281638	0.693117	0	0	0	0	0	0	0	0	2.11509	1.50347	1.07262	2.00684	1.28979	0.515835	0.23922	0.229209	0.348522
Foxj2	ENSMUSG00000003154	3.06221	3.1051	2.64146	4.56749	0.803794	1.99583	2.11633	2.50774	0.728925	2.98889	2.74522	0.841904	4.37163	6.49341	6.30452	8.03376	6.45178	5.87133	5.66256	6.40229
Sri	ENSMUSG00000003161	32.8816	51.7189	49.395	57.7499	47.157	55.0824	32.3634	32.8555	18.8047	10.369	17.4001	19.8536	10.7282	13.8657	13.1003	9.46231	11.2128	15.4987	15.7257	14.0469
Dgcr2	ENSMUSG00000003166	4.1809	5.91968	2.69361	5.27077	5.31427	4.19621	7.24442	8.84267	3.14791	0.846347	5.00768	1.08723	11.9267	12.4345	13.1282	14.3505	18.3003	20.2339	20.1783	18.733
Irf3	ENSMUSG00000003184	17.9143	15.6746	22.9575	18.1888	8.03607	11.7212	5.2916	7.31046	3.90068	6.01509	16.6525	0	22.4073	19.2015	19.3933	22.5719	21.0861	27.7011	24.3176	25.0603
Bcl2l12	ENSMUSG00000003190	4.37649	4.23433	1.38675	9.26372	0	0	0	3.91892	3.6387	2.0023	0	0	2.87222	2.77346	2.17666	2.23539	8.4417	6.66631	10.6686	7.45653
Zfp959	ENSMUSG00000003198	0	3.03375	5.29597	1.70561	0	6.38365	4.81004	0.700926	8.95957	2.71325	14.4603	0	2.76402	3.39539	4.38839	3.67391	3.45163	2.31635	3.10231	3.65461
Mpnd	ENSMUSG00000003199	22.7146	18.7252	16.077	21.2376	66.909	16.0268	17.9805	21.8344	3.11035	6.19929	0	0	13.6486	13.8649	11.6284	9.63795	12.176	14.7054	11.8929	12.4496
Sh3gl1	ENSMUSG00000003200	30.0386	24.3655	21.0936	31.8559	13.971	17.9466	20.6978	22.5281	8.61423	8.08908	13.5454	6.42258	26.9889	25.8966	29.8668	25.2542	20.3631	28.4269	23.9099	20.4665
Ebi3	ENSMUSG00000003206	0.885856	0.967028	3.13543	0	4.47111	0	0	0	0	0	7.0589	0	0.239406	0.491598	0	0.063426	0.097797	0.378089	0	0.072825
Yju2	ENSMUSG00000003208	5.82719	3.85576	7.67046	4.10694	16.7607	11.373	9.16105	15.1837	3.7902	1.06753	0	2.7171	9.75106	8.61322	8.78426	5.63945	10.8533	8.87146	8.82056	10.7655
Ranbp2	ENSMUSG00000003226	4.60186	7.10918	5.06855	3.32298	5.07552	7.03702	12.6139	12.2582	2.04775	5.69863	0	6.01961	12.9011	19.8098	17.9702	28.883	21.8945	17.1012	19.0799	22.2186
Grk5	ENSMUSG00000003228	4.69637	5.35625	3.34661	5.27478	14.151	8.84907	11.5806	16.1802	2.21116	2.30752	0	0	4.22442	5.63551	6.67961	5.52946	2.24909	2.28823	2.9297	2.39811
Dvl3	ENSMUSG00000003233	4.80325	4.26545	3.11925	3.254	2.59227	1.60938	0.763301	1.55711	0	0	0	0	5.32325	7.02886	7.59818	9.68895	14.8607	11.3451	10.2003	11.5307
Abcf3	ENSMUSG00000003234	11.6919	9.96867	12.476	10.9332	4.62703	11.3152	9.39654	11.3953	5.61098	7.53801	0	1.29644	20.0293	20.3328	20.1055	21.5363	32.824	31.236	31.7935	36.1731
Eif2b5	ENSMUSG00000003235	9.75175	16.4646	19.5987	20.0645	3.00576	17.2045	23.2263	15.5858	12.1028	21.6606	20.05	1.73574	27.1536	22.5937	23.0923	23.0146	34.6682	35.4814	35.6837	35.7919
Cyth2	ENSMUSG00000003269	37.6023	33.0533	25.3344	28.1702	58.9511	45.6504	37.7892	34.1098	33.6337	19.3849	14.0193	8.52666	33.3521	31.914	36.1464	25.6791	28.4551	35.7638	37.1437	32.2043
Hck	ENSMUSG00000003283	2.92758	4.81283	5.03065	3.10584	21.1825	4.60177	4.99137	5.73637	0	0.995404	0	0	2.62649	5.97799	5.061	2.4203	0.669014	1.21243	0.878329	0.886722
Mrpl4	ENSMUSG00000003299	36.5597	37.0457	27.3986	18.307	30.0313	11.9546	12.0387	14.7231	2.35336	7.42533	0	3.45328	24.0561	19.4488	23.8606	19.8425	32.3103	33.3878	38.3107	29.588
Keap1	ENSMUSG00000003308	21.1163	18.9127	16.6934	16.4145	4.00734	14.2386	17.5365	6.05566	4.67158	15.2679	5.41814	7.67502	26.5692	23.3738	22.164	23.902	38.6271	33.6884	37.3608	33.8192
Glg1	ENSMUSG00000003316	11.3502	14.2552	14.4705	12.9112	3.73379	2.93327	6.70834	3.12178	3.98952	11.5034	7.10694	2.38508	16.6813	20.1164	19.4768	22.8257	27.6588	29.2614	29.688	28.8055
Btbd2	ENSMUSG00000003344	7.47633	8.44138	33.8124	8.37647	0.995906	1.69838	2.31739	0.886638	1.03129	2.55214	0	0	9.24432	6.8418	7.43584	8.72002	7.86382	9.80789	7.37777	6.9607
Csnk1g2	ENSMUSG00000003345	51.5892	60.3971	51.4317	53.9123	45.84	42.2246	51.9426	31.3533	2.74912	0	5.76858	6.66872	50.841	42.8571	42.6978	42.3947	53.5945	57.6524	57.3646	47.3971
Abhd17a	ENSMUSG00000003346	31.2475	36.2863	24.6101	33.9395	14.4518	23.0796	28.8283	6.09048	3.42569	30.8133	33.7946	0	32.1895	23.484	25.875	24.5183	28.1365	29.3084	31.55	23.986
Mob3a	ENSMUSG00000003348	5.70547	9.36748	7.70257	5.46555	14.8223	9.75643	17.9723	15.5102	5.20138	5.22164	3.21027	4.21737	12.7792	11.9001	14.3245	14.7814	9.08076	9.68337	9.91267	7.60862
Cacnb3	ENSMUSG00000003352	5.0445	3.3631	6.44878	2.20794	0	7.53756	3.06772	5.24217	0	2.84238	0	0	5.92059	7.52247	6.68515	3.80251	2.67722	4.85609	4.21248	3.08801
Fkbp11	ENSMUSG00000003355	0	0	0	8.74385	5.60245	4.22137	14.4696	7.92291	41.2679	5.40718	49.5989	19.3779	2.63857	2.50805	1.8975	1.88491	3.45982	4.44055	5.17289	3.88285
Ddx23	ENSMUSG00000003360	28.6479	20.0101	24.2822	17.8149	23.9563	36.0564	38.2855	37.2581	10.5939	10.5061	14.3336	2.27365	40.3238	41.5803	40.856	42.4737	48.0827	48.9566	51.1522	46.513
Pld3	ENSMUSG00000003363	17.3031	10.7834	6.00534	9.66148	26.2531	5.88164	9.24553	8.10801	2.28531	13.4919	0	3.56496	10.5012	10.7764	14.7571	11.8006	12.1245	18.4559	15.0627	14.0801
Grik5	ENSMUSG00000003378	2.22155	2.97929	2.82854	2.18635	0.802869	0	3.24231	0.412412	0	0	0	0	3.06025	2.88771	2.73805	2.86117	1.04334	1.60875	1.04589	0.604062
Rabac1	ENSMUSG00000003380	283.219	344.454	393.614	427.822	356.219	226.256	241.537	213.97	259.287	216.738	373.387	103.855	187.632	151.969	172.73	131.171	144.142	155.773	161.26	140.817
Etv3	ENSMUSG00000003382	1.62968	2.78905	0.659935	1.68315	7.71102	10.0434	8.28341	11.3861	2.75266	6.10177	2.21234	1.70602	11.6543	15.8921	16.4919	16.9699	7.70925	6.34668	8.1293	6.96255
Prkcsh	ENSMUSG00000003402	13.9959	13.0428	10.179	20.3294	6.82017	12.2713	10.839	13.4984	3.89307	3.84864	4.44357	1.83071	23.3535	25.7548	28.5909	20.5832	46.623	52.7206	47.7373	41.5797
Fcgrt	ENSMUSG00000003420	90.5237	101.532	122.757	134.308	70.426	71.3423	60.4787	62.6275	9.15452	4.39431	0	3.60292	48.7801	47.2521	49.5123	35.1054	13.8131	16.1178	18.0595	11.5857
Nosip	ENSMUSG00000003421	33.3805	19.5992	52.3214	37.4668	23.9974	14.8466	13.6858	6.79389	13.321	13.4904	0	0	21.3115	14.4275	16.3861	16.0038	32.4511	29.013	34.4187	30.0537
Pih1d1	ENSMUSG00000003423	39.569	33.8488	32.8308	61.0892	16.015	16.7232	19.9044	24.9554	26.176	5.24966	0	3.23554	18.668	14.3028	18.5612	13.2584	23.3758	33.025	28.5701	27.9338
Rps11	ENSMUSG00000003429	1998.58	1612.83	2049.84	1828.03	2951.32	2378.29	1541.28	1655.51	1373.69	930.536	1706.7	667.681	445.855	422.621	401.873	286.127	554.221	564.814	604.517	616.446
Supt5	ENSMUSG00000003435	36.5098	37.0515	34.1777	36.2154	23.3059	22.5817	30.1763	28.2717	23.8157	11.748	0	3.34956	44.0783	46.2306	49.4845	49.7034	47.9989	46.1749	50.5132	47.4985
Paf1	ENSMUSG00000003437	20.3119	26.3	32.1047	30.0463	16.0658	28.1211	16.4552	19.6922	10.8463	5.57257	4.41775	0	25.3535	27.5433	25.4479	24.7879	29.2881	29.4181	25.5075	28.6134
Timm50	ENSMUSG00000003438	29.0263	16.4188	34.6273	20.2251	13.5969	22.1615	33.9404	17.6457	8.23745	0	0	10.4061	29.7084	19.7284	26.5692	23.4339	42.9173	42.9964	50.2434	45.6261
Med29	ENSMUSG00000003444	5.29634	12.7431	7.05016	13.2942	0	11.627	15.5249	18.0403	8.88409	2.42763	22.319	2.34543	10.4547	9.45889	10.6006	8.80662	17.3474	17.7621	14.5046	19.242
Ncstn	ENSMUSG00000003458	3.5997	14.7754	8.0509	12.7661	1.91704	3.90092	11.1912	6.39123	0	0	2.23487	3.555	15.0156	16.8015	18.5095	16.1777	19.4316	23.579	21.4295	18.8251
Pex19	ENSMUSG00000003464	19.7563	17.0725	24.1343	21.3818	23.3111	24.3947	15.1733	8.72999	12.2604	14.7965	10.008	0	25.2812	23.469	22.325	26.6389	35.9829	36.9148	37.143	36.1191
Crhr2	ENSMUSG00000003476	0	1.3128	4.29337	1.20643	0	0.46488	0	3.06548	4.73662	0	0	0	14.4511	11.4482	11.6879	23.8738	48.5543	49.035	45.1388	50.5824
Inmt	ENSMUSG00000003477	70.7337	98.5745	22.3347	31.6461	53.6381	96.0514	28.0284	38.186	0	0	0	0	5.33078	3.60694	5.56744	3.88199	0	0	0	0
Impdh1	ENSMUSG00000003500	10.8938	10.6359	9.74155	11.9266	3.31479	11.291	11.6286	11.1835	0	10.2126	0	0	12.7152	14.3002	15.8248	11.5439	15.2501	16.827	16.7777	15.5267
Dusp3	ENSMUSG00000003518	16.7482	19.2418	16.7472	19.2447	6.8735	17.2666	24.6645	20.5742	7.94591	7.67096	5.505	0.858164	18.6679	18.9438	21.0521	22.6871	20.9516	19.059	18.9012	18.852
Prodh	ENSMUSG00000003526	2.39078	1.7387	1.05305	2.67685	1.75462	0	0.924164	1.08724	0	0	0	0	3.61886	2.71857	1.98322	2.98146	1.24081	1.51626	2.34779	2.23065
Ess2	ENSMUSG00000003527	3.27279	4.57145	0	2.72129	1.18967	5.51554	3.65107	5.54244	0	3.50485	0	0	5.88798	4.5143	6.40292	4.75821	9.14822	9.17679	7.77717	8.0421
Slc25a1	ENSMUSG00000003528	11.3597	11.3601	1.52511	15.094	0	14.9922	14.9659	6.44569	10.7634	0	17.1996	0	5.46891	7.21617	6.14426	5.25343	9.14683	19.1692	13.1045	11.0524
Dgcr6	ENSMUSG00000003531	29.8616	41.5785	39.2154	61.7737	35.0391	23.5276	24.5455	21.5885	14.0925	0	0	0	23.069	18.1403	19.7677	16.211	22.4182	28.9479	30.4281	22.7198
Ddr1	ENSMUSG00000003534	4.26944	7.10951	10.2392	2.72311	1.03426	3.88612	2.16613	5.83937	0.515692	0.886389	0	0	22.7485	23.4506	20.9235	28.7849	87.0247	74.6647	81.1966	90.139
Ier3	ENSMUSG00000003541	26.196	38.2289	48.5771	85.2651	366.146	203.169	147.71	293.757	180.748	120.577	242.694	62.1931	180.749	238.106	216.689	132.549	44.5426	86.8571	87.7818	53.9974
Fosb	ENSMUSG00000003545	17.0022	27.4215	29.9654	46.4783	12.7229	16.6386	25.4977	26.7511	0	0	0	0	106.56	83.2887	88.7148	160.733	0.752678	0.432653	0.252023	0.519618
Klc4	ENSMUSG00000003546	8.88411	12.0325	7.50326	10.4582	0	5.2486	4.24766	3.49932	2.31411	3.2784	6.76868	0	6.73834	6.60415	8.29528	7.55548	12.944	11.7396	9.57652	10.6439
Ercc1	ENSMUSG00000003549	25.3839	10.9493	9.04402	14.1506	37.5696	12.4411	19.7777	11.9543	11.5804	4.77416	33.401	4.81468	17.6645	12.2195	14.0565	14.8356	30.5076	28.3891	34.1182	28.0056
As3mt	ENSMUSG00000003559	9.15561	9.18326	8.25977	9.66726	0	4.34948	1.84292	7.57935	3.39256	0	0	0	6.68195	6.71783	5.82746	6.02622	7.52098	8.6898	8.74653	7.82726
Homer3	ENSMUSG00000003573	15.0085	7.67273	7.80734	11.5186	16.5532	17.2038	21.8686	15.2282	14.4271	4.41799	7.54063	0	13.1138	12.0098	15.2122	12.5702	13.7111	21.3136	20.6416	16.0987
Crtc1	ENSMUSG00000003575	0	1.34426	0.372684	1.1977	0	0	0.553605	0.381614	0	0	0	0	2.7047	3.18498	1.78795	3.06594	6.21698	6.11873	6.0496	6.30942
Rnf215	ENSMUSG00000003581	10.1665	11.182	10.2841	9.05708	6.77357	3.09517	5.5894	0.753521	3.3011	2.47996	0	0	6.48601	5.24969	7.11727	5.91243	7.12286	8.19804	8.05012	6.00772
Aven	ENSMUSG00000003604	4.09335	5.04683	1.00185	2.3936	3.56679	5.65404	7.5388	3.87396	3.62269	0.416485	0	0	3.69025	3.19831	3.91122	3.10226	4.18642	5.62994	3.84748	4.1334
Cp	ENSMUSG00000003617	1.36892	2.52847	1.72422	2.81534	6.76528	3.23587	6.22567	7.2401	2.05703	0	0	0	5.2008	10.4143	10.8263	8.62773	2.26772	8.54893	4.23393	4.61443
Crot	ENSMUSG00000003623	8.62828	16.9785	11.6816	11.6731	2.9319	2.86442	4.40419	1.20103	4.68613	5.08174	12.0593	3.69424	6.84665	6.24321	6.08729	8.65245	7.6417	7.93058	7.13714	7.98107
Rps6ka1	ENSMUSG00000003644	1.87901	3.98741	5.00398	7.63452	0	2.1696	1.58716	0	0	0	2.18062	0	1.02421	1.42589	1.24113	1.50331	0.479741	0.989495	0.759052	0.742554
Snrnp200	ENSMUSG00000003660	11.5413	7.60986	8.8668	6.71465	1.82418	5.40815	5.96998	3.06064	0	2.6784	5.83959	0	11.0288	13.6304	13.7759	16.4992	22.3219	21.7267	23.5464	21.743
Ciao1	ENSMUSG00000003662	9.8291	10.0904	2.70451	14.1783	0	7.52914	9.24165	5.47096	6.83051	9.78381	2.53483	0	7.73352	10.4513	8.06753	9.15164	14.4407	17.6882	15.0273	14.6372
Has1	ENSMUSG00000003665	5.04431	3.23422	2.33265	9.94269	70.5427	58.6798	115.308	149.309	2.92328	0	0	0	66.4333	96.5929	82.999	67.4051	10.0215	7.40638	13.718	6.38536
Taf6l	ENSMUSG00000003680	1.19482	2.66846	1.79827	2.19757	6.63281	3.06182	10.5947	5.24901	0.651052	0	0	0	3.56491	3.90501	4.01736	3.23796	15.0907	13.3286	15.6862	13.0266
Insig2	ENSMUSG00000003721	21.831	19.5571	19.0628	18.6071	22.3468	10.9259	19.9125	33.24	34.4467	17.5567	9.65739	8.58444	18.6861	18.7254	21.4297	18.5636	19.5984	18.1938	19.0945	20.6765
Kpna6	ENSMUSG00000003731	5.51214	4.46728	2.45776	4.33618	5.9255	6.86901	5.2342	6.95602	0.799888	1.36457	0	1.52696	8.54077	9.77088	10.9586	13.0467	19.9538	16.7193	18.7192	17.7631
Man1a	ENSMUSG00000003746	18.6541	22.8526	17.6518	19.366	17.0791	37.6038	37.7841	39.0761	7.73781	2.40136	0	1.73167	15.9025	21.5812	22.0427	24.3906	10.5789	10.8667	12.5535	6.94898
Itpkc	ENSMUSG00000003752	3.92933	1.83258	3.96989	2.75857	28.4622	11.4185	19.2487	16.5226	6.5539	7.78452	1.65251	10.3156	30.2328	30.0945	32.3988	32.8842	7.79283	9.86274	8.82584	9.47108
Coq8b	ENSMUSG00000003762	7.21846	3.7119	4.9737	3.62236	11.1533	18.0955	13.6166	9.8891	5.4788	8.78131	0	0	9.30442	9.35607	9.51887	9.67397	8.06574	10.1711	9.47131	9.45597
Brd8	ENSMUSG00000003778	2.35434	4.47476	3.62708	2.75295	2.52039	4.57929	6.36236	5.75132	1.81011	2.05718	0	8.15488	6.80882	8.24712	6.20985	9.33601	12.8957	11.6166	12.2727	12.2824
Kif20a	ENSMUSG00000003779	0	0.607077	0.677829	0	0	0	0	0	0	0	0	0	0.262806	0.673687	0.04102	0.285558	2.18401	3.46311	3.99987	2.7813
Farsa	ENSMUSG00000003808	3.69948	10.5735	2.97263	8.61958	9.6375	38.0675	37.6219	25.0476	11.7983	10.9568	7.17096	4.7741	23.1601	23.8938	21.7909	19.7088	35.9881	33.5056	36.7293	35.7949
Gcdh	ENSMUSG00000003809	2.49201	11.0255	6.23867	16.4692	4.26686	8.65144	7.63956	4.20224	4.77171	0.655484	0	0	6.74455	7.20338	7.21742	8.01496	10.0339	8.90952	10.1979	11.1032
Mast2	ENSMUSG00000003810	8.44689	12.0355	13.042	9.2215	14.8508	11.5836	11.4922	13.9183	1.77429	5.68507	3.69519	3.72378	27.4392	31.4616	39.1785	39.392	37.5369	36.7326	36.9875	36.8615
Dnase2a	ENSMUSG00000003812	5.25481	4.70169	1.69552	4.71615	1.49381	1.53496	0.325481	2.97515	2.02287	0	0	1.57656	2.50879	4.93384	3.71439	3.10934	3.68283	4.68641	6.80479	3.45875
Rad23a	ENSMUSG00000003813	43.776	27.6904	29.0386	36.759	11.6796	17.5046	34.3368	30.1193	3.9157	7.50991	0	0	35.0071	29.9255	30.4764	30.9362	47.2648	50.7651	43.6498	43.0123
Calr	ENSMUSG00000003814	133.768	161.676	181.89	175.759	112.49	166.301	282.599	177.548	438.465	437.839	185.546	279.419	249.181	264.208	224.305	217.436	382.521	400.942	372.309	367.207
Syce2	ENSMUSG00000003824	0	0.977398	0.647042	0.269453	5.22029	0	0.695484	1.11039	3.44038	0	14.0967	0	1.15877	1.02276	1.32044	0.394557	2.51349	3.76561	2.81249	2.45231
Nfat5	ENSMUSG00000003847	2.77178	2.55978	4.39187	3.43516	4.73579	3.0105	3.2372	5.23263	0.395101	2.24716	1.43292	0.2717	6.0116	8.74174	9.14515	17.2651	6.53167	4.89474	6.68139	6.98057
Nob1	ENSMUSG00000003848	13.3145	12.9381	11.1176	12.7144	41.7221	40.5531	58.1865	45.4707	14.1164	26.8593	23.525	0	41.6438	37.3796	46.0075	36.767	41.3557	36.2566	36.5087	40.1555
Nqo1	ENSMUSG00000003849	4.71113	7.95099	10.041	6.2926	3.38854	3.70196	3.93237	2.58886	26.7794	16.7566	16.0856	2.33294	6.78498	12.2032	10.1856	6.52955	11.9947	16.8938	20.6637	15.3808
Gys1	ENSMUSG00000003865	18.0573	21.2033	29.4689	6.24054	2.73286	8.3088	6.56615	2.85046	14.5017	14.1998	10.9228	16.2535	57.8091	60.1596	69.427	82.8247	83.0229	76.285	75.261	77.4872
Ruvbl2	ENSMUSG00000003868	5.15275	7.75364	5.60028	19.3334	24.0735	26.2943	14.4637	41.3071	5.6719	7.70368	9.77581	1.37597	25.6519	21.2695	23.1293	23.3434	44.1833	43.5157	43.2785	41.1099
Bax	ENSMUSG00000003873	89.4622	83.3284	76.5866	79.1489	123.896	111.901	95.286	116.138	222.278	110.319	310.218	135.642	61.2331	57.3148	58.2514	40.2158	140.042	162.464	174.86	154.002
Il7r	ENSMUSG00000003882	0.384605	0	0	0	4.766	1.19536	2.006	1.81691	0	0	0	0	0.587857	1.55062	2.54524	1.28877	0.207274	0.942418	0.659392	0.316363
Tfam	ENSMUSG00000003923	7.9191	6.9445	6.39216	7.27362	12.9931	10.013	19.6009	13.3137	2.34095	6.90527	1.56389	1.6541	9.57306	9.21138	8.18353	9.12451	19.7574	15.1127	16.0928	19.2707
Zfp81	ENSMUSG00000003929	0.768523	0.430284	1.32571	0.668285	0	0	0.784746	0.490406	1.66853	0	0	0	0.652493	0.826787	0.279527	0.83952	1.2734	1.3735	1.18346	1.73195
Mmd	ENSMUSG00000003948	4.53784	4.68473	3.16048	4.7411	0	3.8848	4.70382	1.13217	0	0	0	0	1.74775	2.24126	1.80628	1.86635	4.7145	5.72568	7.55912	3.86372
Hlf	ENSMUSG00000003949	0.727201	1.85998	0.532821	1.42088	0	3.44556	3.88557	4.62176	0	0.249315	0	6.82859	2.23052	1.91703	2.17389	2.69702	1.12297	1.36728	1.18609	0.774459
Fam162a	ENSMUSG00000003955	189.704	111.379	147.162	144.89	207.099	138.255	87.8605	122.415	1118.24	501.448	1061.34	953.863	68.9389	64.6163	61.7644	45.1812	70.4876	76.4687	82.833	73.1933
Rpl8	ENSMUSG00000003970	1597.29	1560.17	1628.23	1474.48	2225.72	1861.05	1501.28	1410.34	1011.84	824.095	1127.29	400.167	815.997	647.069	696.854	545.367	728.858	826.298	870.726	717.413
Ssbp2	ENSMUSG00000003992	7.88406	18.7145	30.412	10.858	13.1143	13.3711	7.46388	8.36357	9.30571	0	4.85189	0	8.47303	9.76111	7.88074	7.12004	9.74404	10.2767	7.1135	10.9
Fancl	ENSMUSG00000004018	2.34052	2.71562	1.2663	2.41879	0	1.81604	3.5362	1.12762	0	0	6.55551	0	0.692371	1.10463	0.987491	0.469885	1.70183	1.90208	2.0588	1.63239
Gstm5	ENSMUSG00000004032	50.1915	60.4339	65.7629	65.9255	99.5804	53.8171	48.6358	40.7498	17.9443	7.6912	14.7484	24.9828	41.7644	35.4528	33.639	29.6683	27.8427	38.5573	37.5171	36.686
Gstm7	ENSMUSG00000004035	0	0.900834	0	2.04622	0	0.858689	0	0	0	0	0	0	1.35421	2.00615	1.97423	1.91817	1.67873	1.33997	1.21992	1.5199
Stat3	ENSMUSG00000004040	19.7841	17.5764	10.1508	16.2105	47.2779	38.195	54.4154	50.4025	13.0584	8.61417	8.75638	6.14294	91.0049	97.4886	95.2126	132.023	49.9962	62.1316	48.0127	44.6998
Stat5a	ENSMUSG00000004043	1.94932	4.76793	3.56318	3.7425	11.1568	23.1467	26.9968	43.5851	2.0085	3.07346	0	0	9.81374	15.279	15.5764	14.3067	9.63252	11.3619	9.88661	9.10455
Cavin1	ENSMUSG00000004044	178.205	183.53	136.481	175.872	66.7752	87.8268	85.81	78.3373	5.78189	6.3484	16.8372	5.01039	91.7554	96.6171	95.977	83.4163	51.6864	44.0092	43.8424	45.4711
Map3k11	ENSMUSG00000004054	1.97222	6.91877	11.4081	5.7909	1.3222	3.25432	1.90121	1.21918	1.80794	4.53026	0	0	6.03712	7.12972	6.48706	5.31616	7.02755	7.9042	7.08673	7.55868
Akt2	ENSMUSG00000004056	32.3822	36.6949	25.481	35.1531	36.1963	40.4556	44.6697	47.3121	12.6099	6.82857	17.2642	0	73.0919	53.1703	57.3686	77.0631	99.1826	107.256	84.4449	122.331
Dnaja3	ENSMUSG00000004069	12.3565	14.2177	14.0855	12.4689	14.5093	20.5663	28.3049	29.6123	24.1493	25.1463	14.5489	5.02795	21.5663	23.8628	23.9	25.2882	43.9814	35.2673	34.6467	34.6827
Hmox2	ENSMUSG00000004070	32.4647	25.4399	24.0671	21.3335	20.4608	6.32004	11.9894	2.76634	9.71549	10.3967	38.4779	3.33826	15.2494	15.5861	17.7846	16.3959	27.2388	28.0865	27.344	29.7907
Cdip1	ENSMUSG00000004071	10.4246	7.90677	10.4956	9.53699	2.92127	9.37952	8.2036	2.07179	6.14441	6.59605	9.70294	4.53003	16.7531	14.8229	15.8969	20.1236	16.3738	18.7885	15.7189	16.4619
Map3k20	ENSMUSG00000004085	13.2693	17.0702	15.3406	10.6516	3.08379	5.30465	7.14144	5.60034	5.48902	0.795811	0	5.32307	27.1738	25.0826	25.5135	41.0897	27.6228	23.1695	22.736	23.1836
Cwc15	ENSMUSG00000004096	95.4454	78.2369	87.858	88.3191	127.875	88.7086	81.2687	47.087	83.6054	34.6969	55.6	35.7526	59.7112	59.8854	57.6405	41.475	85.8385	74.4897	83.3349	77.0185
Col5a3	ENSMUSG00000004098	13.9451	13.8875	5.55744	6.92517	2.28434	6.42702	4.99451	7.29886	0	1.1866	0	0	50.433	78.4422	54.6214	68.6493	38.0872	64.7796	54.7159	38.5669
Dnmt1	ENSMUSG00000004099	2.69019	2.04675	4.25634	2.73218	0	0.71057	1.28597	4.02117	0.112662	0	0	0	2.29219	2.61029	2.11822	3.12541	17.8472	20.6217	24.45	17.1593
Ppan	ENSMUSG00000004100	4.31971	5.83719	6.273	7.30854	29.0816	37.0419	41.2105	24.1377	11.2091	7.42229	0	1.3657	39.5483	30.6806	35.5034	31.466	30.8205	30.0287	30.0939	26.6103
Angptl2	ENSMUSG00000004105	42.0345	43.9496	24.5047	48.381	14.6817	12.6713	19.1761	14.7679	1.09967	1.81744	0	0.964205	57.681	55.7295	51.4733	67.2465	126.062	138.376	137.889	124.411
Trmt10a	ENSMUSG00000004127	0	3.34807	1.47456	1.02411	2.56011	5.55085	5.65182	9.36831	1.91842	1.27607	0	0	2.39307	3.49054	2.64452	2.62114	2.89104	2.97916	2.763	2.78734
Etv1	ENSMUSG00000004151	2.37506	2.01851	4.42717	2.43775	0	1.49368	0.426034	0.592842	0	0	0	0	0.962895	0.913382	0.862248	1.29233	1.33685	1.37094	0.799615	1.44822
Psap	ENSMUSG00000004207	153.941	184.227	158.445	209.167	78.5465	102.652	139.684	95.4468	32.3397	23.1125	65.2665	0	153.399	173.828	149.069	154.905	201.321	291.929	264.458	219.755
Ikbkg	ENSMUSG00000004221	7.0245	5.70426	1.445	2.67498	1.28368	1.4371	5.49459	6.62257	25.7093	29.2801	9.88624	2.69479	4.99479	7.54086	5.34696	6.31057	12.8373	13.4355	15.7194	15.0832
Wars2	ENSMUSG00000004233	0.997289	0.689856	2.75133	1.19202	0.390861	0.487685	0	2.84992	1.25906	0	0	0	1.06307	1.12772	1.08203	1.62569	1.59356	1.26792	2.11432	1.89869
Atn1	ENSMUSG00000004263	2.27345	5.06368	1.89545	4.79075	0	0.432163	5.09379	0.890016	0.74437	7.18465	3.63191	0	9.52762	10.2592	10.5229	11.8637	15.0689	17.5771	15.4445	13.0858
Phb2	ENSMUSG00000004264	103.004	121.353	142.248	133.258	110.364	105.878	124.602	107.207	46.6142	38.2101	98.8866	5.6497	92.954	83.017	84.4958	80.3852	134.941	141.333	158.799	129.682
Ptpn6	ENSMUSG00000004266	11.7567	13.2584	6.32224	13.4477	0	5.47617	8.21387	4.20383	0	0	0	0	1.22754	2.85126	2.37143	0.970795	0.892717	2.06547	1.07807	1.09768
Eno2	ENSMUSG00000004267	0	0.65181	0	0	0	0	0	0.892953	1.4887	0	7.24066	5.12006	3.00507	3.67895	3.83072	3.08607	1.8454	3.46886	1.94966	3.2345
Emg1	ENSMUSG00000004268	95.8235	82.4754	94.7469	89.8572	238.786	179.233	132.922	125.995	66.2936	37.7437	82.8924	43.3368	54.3971	51.4433	42.5797	36.3899	75.0379	71.8116	80.4684	68.8587
Lpcat3	ENSMUSG00000004270	1.50295	4.55767	4.93627	3.00532	3.32099	1.52818	4.33442	4.34717	0	7.79139	0	0	4.08833	4.0733	6.52115	5.91139	8.88241	10.7344	10.937	7.5796
Atp6v1f	ENSMUSG00000004285	171.683	130.079	111.796	176.769	221.914	188.86	169.076	174.526	329.542	123.586	276.462	138.564	75.9004	64.8079	62.8826	56.2494	66.0484	82.7984	66.7478	76.3709
Clcn5	ENSMUSG00000004317	0.408155	2.03654	1.62881	1.35696	2.09188	2.0657	2.45955	2.77679	0.496761	0.813636	0	0	1.37565	1.98592	2.40084	3.4871	5.36675	3.69429	4.60953	5.21157
Clcn3	ENSMUSG00000004319	1.50575	2.76622	2.62706	1.80096	0	0	0.458686	1.18913	1.46893	3.10436	2.8775	0	3.43525	3.90041	4.30256	6.19081	10.2178	8.38564	8.84097	10.126
Utp20	ENSMUSG00000004356	3.16712	1.80202	1.24736	2.34102	7.56409	2.66472	5.38114	4.01486	1.32999	0.749647	0	0	5.81107	6.7181	7.46163	8.36031	13.2131	11.711	13.501	13.6436
Spic	ENSMUSG00000004359	0	0	0	0.426388	8.8479	4.43073	4.57685	4.69934	0	0.532961	0	0	0.430453	0.495738	0.391232	0.267906	0.61394	0.783877	0.191121	0.336168
Cul3	ENSMUSG00000004364	15.6297	21.3933	16.3711	13.1758	23.236	20.2251	24.2607	26.0988	7.38845	21.5089	16.3761	8.42738	23.275	27.5621	26.4989	34.0988	38.171	31.8068	32.5493	38.7292
Il11	ENSMUSG00000004371	1.37126	0.939582	0	0	4.9784	0.6019	2.05416	2.12784	0	0	0	0	4.83739	5.54021	5.96133	3.54745	9.95252	6.50128	6.09779	7.92283
Large1	ENSMUSG00000004383	3.45505	3.80514	5.28782	2.02449	1.37699	1.40656	0.991606	1.95705	0.499971	4.90926	0	1.01786	5.06525	6.51514	6.91626	7.21137	9.30317	7.5952	9.02741	7.52036
Ddx56	ENSMUSG00000004393	11.7496	10.1938	10.8064	9.4937	4.93315	14.8817	24.765	17.797	0	3.75084	15.5352	0	24.2323	21.8006	25.0375	24.1933	32.346	31.1992	31.3042	31.4622
Tmed4	ENSMUSG00000004394	27.5721	29.5287	31.82	22.6736	9.81375	14.9174	26.0707	13.3621	11.501	16.6479	8.38892	3.22057	29.1658	24.7448	27.8191	31.4524	55.9409	47.7322	51.403	59.1622
Bid	ENSMUSG00000004446	0.588337	2.03002	0	0.558197	2.39884	14.758	14.3983	6.84022	1.6585	12.0341	13.3908	0	8.48138	12.5526	15.9336	9.40896	9.69136	10.9285	10.652	7.90393
Ralb	ENSMUSG00000004451	13.4983	17.308	14.67	12.8179	41.2173	17.6221	23.0406	27.6583	11.6271	11.9109	15.9377	9.42609	18.1239	21.6867	22.3882	18.1957	11.7713	14.731	11.7243	11.7462
Ppp1cc	ENSMUSG00000004455	48.9814	72.3405	54.4574	56.0124	44.9565	67.0642	58.6372	61.3984	54.0261	41.0288	30.303	21.3456	43.3996	48.8263	51.9377	44.5612	51.9227	63.7195	60.6456	55.5862
Dnajb11	ENSMUSG00000004460	42.1285	44.3525	46.9631	44.7565	25.4265	30.987	45.0929	45.2703	28.4888	54.9909	19.9262	18.3732	54.9188	68.5543	57.8504	51.115	95.6319	91.779	83.9192	87.3532
Tbccd1	ENSMUSG00000004462	2.98127	3.48624	0.98796	1.23122	0	3.07245	0.952206	3.96332	0.559436	7.68295	0	0	2.24602	2.33686	1.85117	2.97644	5.59816	6.49119	8.57795	9.67105
Clec11a	ENSMUSG00000004473	5.30616	2.07964	0.97134	6.49511	5.80342	3.75947	8.02621	2.96636	0	0	0	0	8.31464	8.64341	7.60811	3.63912	0.260717	0.683348	0.226701	0.409568
Zfp324	ENSMUSG00000004500	0	1.06209	0	0.674404	0	0	0.870412	0	0	0	0	0	0.338888	0.283405	0.509779	0.56993	1.58822	2.08651	2.23461	1.60123
Gab2	ENSMUSG00000004508	3.56264	10.0746	4.14237	7.60737	14.4434	7.34805	5.28546	10.2741	0	2.79257	4.68194	0	5.35117	7.45897	6.39984	7.94611	3.3905	3.00224	3.52755	3.03539
Coro1c	ENSMUSG00000004530	29.8228	40.1371	20.5662	31.4129	12.1172	14.9991	15.1579	11.4115	1.19462	0	5.51784	0	6.77908	7.43806	7.91724	6.76841	26.2967	32.8481	32.358	27.9913
Tax1bp1	ENSMUSG00000004535	44.8304	52.6106	34.7059	43.818	35.4878	62.2542	75.0248	64.7313	36.2313	12.2416	14.8174	18.9265	48.8566	58.9818	57.7799	59.1966	42.2188	47.0668	40.4914	44.3172
Ndrg2	ENSMUSG00000004558	330.967	321.898	364.889	276.544	95.3103	106.488	145.091	132.186	217.606	120.175	77.9491	51.3974	509.254	433.876	521.931	510.931	474.319	416.312	392.505	453.802
Mettl17	ENSMUSG00000004561	3.49884	2.31306	9.30792	3.74749	0	3.92015	0	1.74589	2.42761	1.0736	0	7.02071	2.42075	1.43393	3.02846	3.04816	10.9276	8.0418	10.3303	8.80703
Arhgef40	ENSMUSG00000004562	4.00685	10.6517	20.0248	8.91192	0	1.17684	1.95474	3.20606	0	0	1.13663	0	4.8091	5.30192	5.56716	5.63765	15.6402	20.0018	17.3429	15.8252
Pnpla6	ENSMUSG00000004565	3.59096	1.35136	7.62762	0.989418	0	5.82976	0	0.465688	0	0	0	0	1.74915	1.60555	1.78248	2.30593	2.95044	4.62747	5.64535	4.4689
Mcoln1	ENSMUSG00000004567	17.1698	11.3484	7.12456	8.18485	4.04645	4.42595	2.85122	8.63979	10.7443	11.8401	0	0.60156	11.7771	11.5359	11.3613	12.0525	17.8059	24.4408	19.9451	21.4839
Arhgef18	ENSMUSG00000004568	2.11879	2.54355	2.10246	3.16976	0.190137	1.40278	1.29597	1.16035	0	0	0	0	1.5193	2.23729	2.68575	2.31387	5.24875	4.60306	4.72833	5.02672
Pkn2	ENSMUSG00000004591	6.15809	9.48955	3.9765	6.21569	4.51299	9.51377	16.2476	13.4868	7.02804	6.50971	13.2614	2.85208	8.74391	10.5196	10.8799	15.1253	16.1264	13.5091	14.5602	14.6678
Cd33	ENSMUSG00000004609	5.49984	5.88015	1.55379	4.83487	0.757294	2.41536	3.88376	4.35637	0	0	0	0	0.722415	1.33769	1.92313	1.52816	0.064392	0.157766	0	0.045543
Etfb	ENSMUSG00000004610	158.259	131.612	173.106	167.851	106.007	140.245	63.0147	78.4931	73.7011	42.314	0	4.313	87.6391	88.9071	90.8296	78.6132	104.692	123.199	91.7864	109.893
Stxbp2	ENSMUSG00000004626	4.77809	3.7396	2.45795	4.32344	1.18548	1.20541	1.14272	1.40354	0	0	0	0	1.19597	1.23732	1.12163	1.05587	0.547702	0.635803	0.973303	0.508027
Sgce	ENSMUSG00000004631	20.4737	25.7312	21.3087	25.3869	13.6058	19.6767	16.164	17.6083	0	2.13531	0	0	14.8364	18.0135	13.4855	11.4253	5.98359	6.41648	5.13657	4.99662
Chn2	ENSMUSG00000004633	1.66457	4.56117	0.733076	2.98767	0	0.537137	0.330347	2.16615	0	0	0	1.71156	0.447101	0.482259	0.598567	0.390085	0.476875	0.90755	0	0.876628
Wwox	ENSMUSG00000004637	1.7773	3.47463	0.682884	4.43924	1.44216	0	4.07039	0	0	0	0	0	1.43968	1.4322	0.926609	1.21396	2.2082	3.09644	2.00208	2.21765
Slbp	ENSMUSG00000004642	28.8463	7.96413	3.93788	13.8095	26.7998	15.9145	30.3936	20.074	11.6673	14.7792	17.3788	0	14.5428	15.7841	15.3626	13.7744	14.0523	17.6561	15.7738	17.4646
Aqp1	ENSMUSG00000004655	122.2	128.212	105.71	156.776	93.5875	85.3295	163.316	92.2967	1.50786	0	0	0	193.579	194.016	201.558	195.944	10.1554	16.7643	13.7633	12.127
Arid3b	ENSMUSG00000004661	0.331919	0.937237	0.546766	0	0	0	0	0	0	0	0	0	1.35816	1.29135	1.57428	1.69885	1.33654	1.41733	1.05559	1.25022
Cnn2	ENSMUSG00000004665	7.76892	11.7237	12.6216	9.12195	8.32937	3.1905	1.76218	0	0	2.02936	0	0	4.03449	3.34138	4.27963	2.99608	3.00714	3.78141	4.19537	3.15728
Polr2e	ENSMUSG00000004667	52.1257	59.5642	65.3024	67.3952	72.0981	56.7217	67.3808	45.2953	59.3763	47.018	6.3677	17.948	51.2334	39.6209	42.2962	39.1605	76.7331	85.1895	89.5914	76.6285
Myo9b	ENSMUSG00000004677	6.45544	4.69076	6.29344	5.40965	3.73727	8.84874	6.15326	5.69375	0.854393	2.9114	0	0	7.62384	9.98841	11.8756	9.90965	13.5893	17.1575	15.8908	11.2949
Hdac9	ENSMUSG00000004698	0.313715	2.23394	1.52126	0.443725	1.86631	0	0.745002	0.319988	1.42377	0.633957	0	0.730827	1.30262	1.0329	1.07085	2.63428	2.47893	1.85639	1.30851	1.37716
Adgre1	ENSMUSG00000004730	7.0731	12.2469	8.70707	14.3028	2.42898	4.17787	8.99005	9.82171	0	0	0	0	2.54833	2.99888	2.38221	3.42537	0.99294	4.82274	1.89468	2.73731
Mtfp1	ENSMUSG00000004748	3.3781	0.676992	7.37817	3.59706	0	1.73208	3.60155	3.54096	0	0	0	0	4.51487	5.83458	4.98258	4.78524	11.9322	10.1619	8.80655	12.5497
Rab23	ENSMUSG00000004768	6.74627	9.04687	17.7475	8.87505	2.98163	5.46391	5.52743	21.2987	1.35335	0.545607	6.49357	0	3.57491	3.81428	3.94432	3.58246	5.33466	4.74742	4.80992	5.10343
Rab11a	ENSMUSG00000004771	40.663	35.0969	51.9025	27.4104	32.5178	47.4962	30.7196	64.6857	16.5462	19.5271	0	9.50125	21.1027	26.8941	22.959	23.643	26.8899	30.1843	31.9702	30.0647
Eif2b2	ENSMUSG00000004788	16.4266	17.5599	24.1564	16.1746	25.0645	26.5866	20.0627	10.9121	22.0877	13.8907	27.8192	3.39522	37.3078	37.0175	32.8561	28.6496	42.6566	40.4739	40.1128	36.3445
Dlst	ENSMUSG00000004789	31.5891	35.2391	25.6585	33.8751	30.0168	47.83	56.1082	59.8106	40.4352	22.1926	38.0818	3.1925	50.7575	59.1076	57.5768	69.982	70.1547	67.2272	68.7983	77.3182
Pgf	ENSMUSG00000004791	6.42714	9.25099	6.29619	11.6916	34.135	17.435	23.9186	25.2121	9.95739	11.2893	8.52376	4.26967	15.1781	19.9472	22.3344	18.0158	3.04036	2.29272	4.68488	2.44884
Ulk2	ENSMUSG00000004798	14.4686	7.82186	6.86162	6.20809	0	3.3931	4.30737	8.29789	1.38306	0.248535	1.77997	0	6.95211	8.20001	7.09902	10.1973	11.3281	9.49965	9.15659	9.13096
Ccl24	ENSMUSG00000004814	9.88347	13.6759	27.2619	13.6799	19.6658	15.0401	10.7181	2.45617	0	0	0	0	0.398993	0.999875	0.51599	0.991707	0.305193	0	0	0.094052
Dgkq	ENSMUSG00000004815	2.08846	1.09591	1.39676	0.227415	0	2.11998	2.14135	1.06773	0	0	0	0	1.27199	1.43509	3.22135	2.86703	2.09834	3.83238	5.1151	2.61146
Grap	ENSMUSG00000004837	3.94981	7.3485	9.67058	7.8694	6.68633	1.39908	7.17612	2.15232	3.16261	1.17826	0	0	2.05518	3.15234	2.60818	1.51169	0.880606	1.19876	1.20569	1.7211
Chmp2b	ENSMUSG00000004843	26.6106	36.7084	21.3721	27.6979	29.8886	52.1245	38.3328	23.8026	19.9161	13.3118	20.0679	11.3763	24.1283	24.9007	26.7173	24.8653	24.7686	25.9352	27.6549	32.3297
Plod3	ENSMUSG00000004846	10.6213	9.68186	7.51758	13.3789	5.80607	4.59092	12.5711	12.7068	4.49211	0	0	0	22.964	19.6097	19.093	20.4035	21.4604	24.9177	24.6931	19.5955
Ap1s1	ENSMUSG00000004849	16.1009	21.5609	24.73	23.0918	12.9796	8.13712	22.5016	8.57163	5.14954	3.41738	0	8.06605	8.10779	9.31003	8.16495	6.21085	39.5974	48.259	51.6798	40.8433
Srpk1	ENSMUSG00000004865	3.06065	6.04894	2.96623	5.75837	6.79469	14.6294	8.54866	10.6982	4.92504	3.26051	7.24756	1.39968	6.93702	8.22459	9.58718	8.94396	11.8248	11.5082	12.5292	13.6894
Lbr	ENSMUSG00000004880	8.06546	8.96548	10.0997	4.83466	6.13157	6.72282	7.31634	17.4289	1.56031	5.57127	7.88157	0	11.008	10.7583	9.21533	12.1375	18.8907	17.6038	19.3642	18.4051
Crabp2	ENSMUSG00000004885	4.48533	8.81873	2.49492	3.94722	10.3914	12.7729	30.6914	30.0781	0	0	0	0	11.3293	13.3977	12.2059	6.66285	1.00528	0.461618	0	0.276183
Nes	ENSMUSG00000004891	5.8905	4.72817	9.70767	3.50625	2.07769	0	1.87441	0.598096	0.985014	2.89839	0	0.908769	30.812	28.4249	34.1876	30.6747	52.0105	43.0538	49.1456	45.7234
Prcc	ENSMUSG00000004895	11.5359	17.7216	17.3745	14.6309	14.2187	17.4142	17.4779	14.6507	6.91519	19.2997	0	9.6689	24.7728	23.308	25.3342	23.2962	46.7487	39.6468	41.572	41.9169
Rrnad1	ENSMUSG00000004896	2.32673	1.54811	0	3.79585	0	1.15804	1.09561	5.15998	0.829799	12.6275	0	0	3.09074	3.43985	3.60193	3.7069	3.87022	4.21669	4.8814	5.6642
Hdgf	ENSMUSG00000004897	136.356	134.815	109.521	131.237	123.811	93.5432	94.7341	98.4761	55.2543	47.4862	65.5965	31.9716	129.619	135.361	120.091	115.968	191.38	193.049	174.936	193.058
Thop1	ENSMUSG00000004929	2.57547	6.13534	8.27028	5.76634	5.0808	8.75425	11.6216	10.79	1.32817	8.90162	0	0	20.3318	17.1412	17.1065	16.4612	21.2602	22.5962	27.3432	21.6527
Apba3	ENSMUSG00000004931	8.96918	22.1566	16.071	16.4254	29.583	22.7328	20.9157	27.3191	11.8152	11.3235	8.73274	0	44.8174	33.746	33.272	37.0767	32.8306	33.2543	31.3335	28.531
Pias4	ENSMUSG00000004934	3.67213	6.28628	4.88443	8.15351	4.49991	7.99104	11.4273	7.78099	2.43306	6.24553	6.18769	7.55011	17.5019	12.711	15.4338	14.8172	18.6272	15.724	17.0559	17.7015
Map2k1	ENSMUSG00000004936	11.3984	26.1374	13.3721	25.6129	28.3792	45.1013	49.2206	72.2987	24.8471	19.9121	27.1846	17.0577	44.659	46.6333	44.8307	44.0765	43.8002	39.2103	44.3314	42.7304
Sgta	ENSMUSG00000004937	47.3634	32.4285	39.5347	38.8268	15.7503	30.3587	37.603	36.981	14.6577	31.5837	28.5106	6.26066	54.3027	44.1948	45.0196	44.573	69.549	65.7899	70.5159	67.4888
Nmrk2	ENSMUSG00000004939	17.0735	2.99028	0.618283	2.37937	4.34797	3.51272	6.1541	0	18.4002	6.3812	11.1824	15.419	32.0295	18.1238	23.8746	29.5445	27.3648	19.2235	16.691	23.8914
Tmem242	ENSMUSG00000004945	105.272	132.828	137.535	134.995	127.645	86.9733	94.006	87.7082	46.7984	16.3141	67.8324	59.9913	55.1647	47.7583	50.1914	43.3281	57.2774	57.9672	62.8462	58.2784
Dtx2	ENSMUSG00000004947	9.18908	4.29945	9.58046	5.51567	4.85714	7.43632	10.2804	10.537	6.98731	16.5996	0	0.565197	10.2734	9.87912	10.5909	8.91873	8.52756	9.64354	12.9049	8.22531
Hspb1	ENSMUSG00000004951	295.931	193.564	270.375	235.565	178.19	156.489	180.454	200.769	156.015	83.6566	153.427	20.4445	1026.16	635.982	924.044	688.873	271.333	296.648	269.028	227.56
Rasa4	ENSMUSG00000004952	5.70517	12.8561	12.9042	5.78958	3.90811	5.0468	4.47164	6.70172	1.46153	2.65992	2.8408	0	11.9943	8.56642	12.4151	10.5311	12.6529	12.5128	14.8384	12.7348
Hnrnpa2b1	ENSMUSG00000004980	156.968	185.843	124.281	154.194	125.381	161.086	202.151	232.012	85.3513	48.8878	81.6953	32.7351	239.763	303.039	260.566	252.202	373.44	364.656	359.805	414.863
Ccdc130	ENSMUSG00000004994	5.13681	3.45151	1.27425	3.00309	3.75209	5.28823	4.54202	0.533562	2.58132	6.40601	10.99	0	4.69164	4.71017	3.69224	3.90968	7.05868	9.1002	7.96054	7.78668
Mri1	ENSMUSG00000004996	6.6088	5.65067	0	9.08016	0	0.655658	2.19615	0.426032	3.56814	0	4.94922	17.0361	4.37646	3.44074	3.44431	3.44417	6.48305	6.62435	6.14405	6.93841
Prkacb	ENSMUSG00000005034	8.735	10.7285	6.7554	9.06791	4.84101	3.98791	9.83626	3.93585	5.24465	4.56675	2.21931	3.53954	7.54438	7.93734	10.0477	10.4479	20.7053	16.3345	17.2865	16.0948
Sgsh	ENSMUSG00000005043	0	0.690391	2.05051	1.2232	0	0.190224	0.264487	0.325177	0	0	0	0	0.729622	1.08256	0.732098	0.962929	1.91224	3.08996	2.95882	1.79397
Cstb	ENSMUSG00000005054	67.6835	62.8831	102.34	91.2575	273.766	330.44	275.543	289.028	591.089	426.533	952.36	294.289	79.7944	96.9251	78.1762	60.2404	73.1997	106.824	102.946	80.1889
Sh2b2	ENSMUSG00000005057	0.962554	0.906489	0	0.223249	0	5.29522	4.50374	6.03223	3.05019	0	0	0	6.63711	5.08871	7.05738	6.13605	4.7722	5.74912	6.23678	4.32352
Pex5	ENSMUSG00000005069	8.08197	12.5463	6.5841	11.3354	14.0066	20.9518	22.0771	23.9442	4.55396	2.49266	5.429	3.87847	21.675	18.3224	22.8737	19.8978	13.8148	18.7958	17.0036	14.4582
Jkamp	ENSMUSG00000005078	22.2472	18.2207	10.6362	15.6265	11.0253	7.91129	15.5786	14.9404	2.09903	0	10.4467	0	7.88876	9.31212	7.58728	6.72351	15.6661	17.4106	19.0142	17.3906
Cd44	ENSMUSG00000005087	16.2227	20.3686	14.0078	12.8338	105.998	111.579	155.538	190.644	27.9676	30.5549	12.3364	10.9056	121.716	167.102	160.987	166.774	92.5517	83.3015	124.329	87.1877
Eif2ak4	ENSMUSG00000005102	1.64661	1.94552	0	1.88435	4.47945	2.24913	2.93762	1.43982	1.87632	0	0	0	2.90793	3.31494	2.86899	3.7418	3.66314	3.84146	5.01808	4.26511
Wdr1	ENSMUSG00000005103	38.6618	35.3516	29.5285	32.1721	34.5504	35.0448	50.1207	33.6832	11.1569	19.7204	19.0859	6.07719	45.7103	45.3129	50.805	47.0016	46.3718	54.3975	56.2782	47.0934
Ccn4	ENSMUSG00000005124	0	0.51649	2.06671	0.251651	0	1.39281	3.91089	3.1018	0	0.408556	0	0	5.78366	6.82435	4.59731	7.5211	10.2293	8.11346	10.8095	8.51341
Ndrg1	ENSMUSG00000005125	32.7689	41.7918	30.1729	60.0992	297.079	289.059	360.003	498.909	122.088	70.8375	148.677	63.8305	336.724	364.237	340.161	290.274	9.22385	14.2964	10.6023	11.1189
Man2b1	ENSMUSG00000005142	15.4579	14.1297	17.3431	17.1741	0	13.0183	8.34804	7.37915	0	0	0	0	7.281	8.74677	10.3846	9.52793	4.26678	5.71629	6.06705	4.60517
Klf5	ENSMUSG00000005148	10.5497	6.93596	10.2179	7.86522	8.14762	4.80238	5.41492	16.0769	7.23626	9.76085	0	1.24343	18.4986	17.2686	17.7027	16.6127	8.57027	6.27159	8.62917	8.10662
Wdr83	ENSMUSG00000005150	8.82057	12.6225	7.281	9.94971	0	2.87813	6.85187	7.62545	3.71187	0	7.3387	0	9.54957	6.87613	6.90217	6.22401	13.7262	14.2002	15.0228	16.6449
Prdx2	ENSMUSG00000005161	158.474	147.344	209.859	219.936	148.4	111.675	75.3409	72.888	50.9708	67.4573	154.178	4.51339	67.6517	66.1038	68.3123	57.719	82.826	92.6259	96.1419	77.2533
Polr2a	ENSMUSG00000005198	2.27238	4.26186	4.8403	3.84607	0.631727	2.5783	5.68168	6.95334	4.05363	8.55442	0	2.3826	25.0904	25.9134	33.5083	46.0702	26.4584	21.7415	24.8244	24.3934
Senp3	ENSMUSG00000005204	18.6944	16.4518	9.38233	17.1538	23.7957	20.4822	25.9482	29.4729	14.1639	7.98364	0	5.34227	19.6962	25.4238	21.3467	22.1004	30.0718	34.1421	39.6659	32.5067
Plekha8	ENSMUSG00000005225	0.529233	1.54662	0.442428	0.9544	1.34411	0.890418	0.429499	0.980874	2.13956	1.23602	0	0.660015	1.00338	1.27036	1.34884	1.45359	1.86926	2.16853	2.61686	1.81646
Spc25	ENSMUSG00000005233	0	0.713024	2.26081	0.313608	0	0	0	0	0	7.30626	0	0	0.207014	0.225488	0	0	3.5685	5.13316	6.7785	4.17291
Ufd1	ENSMUSG00000005262	38.7701	35.0741	26.2507	32.4136	16.0864	22.2354	28.6249	24.9528	58.0802	39.3702	35.7752	10.9239	34.9613	38.3544	35.5559	38.8067	44.4711	36.7209	44.2422	49.3605
Zfp287	ENSMUSG00000005267	0	0.627058	0	0.599581	0.436083	0	0	0	0.839024	0	0	0	0.771496	0.447899	1.20343	1.19984	1.93515	1.42791	2.05365	1.31112
Letm1	ENSMUSG00000005299	12.0516	11.5637	6.97698	7.74063	2.56711	5.93659	9.48253	5.05223	3.63394	3.2881	3.54473	0	14.6522	13.4275	15.2688	14.5125	16.1066	17.3121	16.4737	16.7464
Ubqln1	ENSMUSG00000005312	16.2069	14.8619	8.84404	7.60989	7.66948	20.6348	16.5345	23.4622	9.45873	5.16121	12.6358	9.09005	29.2794	31.2164	27.7646	34.5212	42.013	36.8046	38.1627	35.8957
Cadm3	ENSMUSG00000005338	17.4355	21.2186	14.0394	22.8481	12.5711	30.9231	30.565	34.7913	0	2.15699	0	2.39132	9.44323	14.8206	13.5779	14.5363	0.33978	0.996119	0.311893	0.295248
Txn2	ENSMUSG00000005354	117.179	85.1956	79.4602	83.1426	90.6785	91.8295	94.4379	71.0111	66.65	71.314	80.8936	27.0772	90.5022	76.2201	78.1761	66.8732	104.669	118.533	121.03	107.603
Crbn	ENSMUSG00000005362	24.616	16.4047	13.6893	13.1495	7.0587	16.0352	28.5064	20.2672	20.2431	14.7942	22.308	13.0941	15.7698	17.6566	16.9308	18.4144	23.2075	22.33	20.7368	24.4172
Msh6	ENSMUSG00000005370	2.00687	2.73529	1.44918	1.60635	0	3.0428	3.72975	3.12558	0	2.31142	0	0.869608	2.3393	3.06629	1.98098	2.80938	8.38001	9.21259	10.0336	9.24906
Fbxo11	ENSMUSG00000005371	19.3766	15.5632	7.53935	8.58597	16.7196	30.58	34.9366	52.741	4.23614	0	0	0	20.0574	24.3035	21.32	27.4205	11.8959	12.6907	10.9544	12.635
Mlxipl	ENSMUSG00000005373	3.00593	2.15944	2.6739	0.437585	0	0	0	0	0	0	0	1.228	10.393	9.75734	9.40706	17.9523	8.81732	11.1031	6.49417	10.1887
Tbl2	ENSMUSG00000005374	0.513027	1.33857	1.31383	1.05129	2.34615	0.726128	0.488041	1.04628	2.12887	3.82153	1.28837	1.55186	4.17497	3.52396	3.93209	4.22919	8.06944	6.21581	8.48971	8.3342
Bud23	ENSMUSG00000005378	8.94456	11.5473	11.8409	15.4977	9.80833	29.6635	14.931	19.2161	6.48102	16.0145	0	0	23.2422	21.3156	18.8895	17.5921	24.1219	31.9738	30.3769	29.1988
Nid1	ENSMUSG00000005397	29.7104	29.2888	10.5622	22.2688	13.1126	13.3948	16.4272	22.2707	0.256737	0	0	0	9.6309	18.7311	16.9283	23.5432	8.618	10.3388	11.7337	8.13417
Mcm5	ENSMUSG00000005410	1.38261	0.726411	0.313902	0.54807	1.49737	1.107	0	0	0	0	0	0	1.21039	1.1601	0.975253	1.10849	20.1703	22.2962	24.772	17.9805
Hmox1	ENSMUSG00000005413	34.4489	18.1287	26.6369	35.8628	502.998	841.897	833.635	920.921	419.432	537.85	518.574	246.228	850.699	1119.43	881.649	714.14	262.258	210.753	311.893	289.839
Mprip	ENSMUSG00000005417	37.6545	27.9552	16.5231	26.4225	17.0551	47.4326	28.2396	42.7657	3.91998	6.58109	14.5184	2.75212	48.1296	45.5182	57.8942	47.1169	41.645	37.6775	42.1705	38.9296
Cic	ENSMUSG00000005442	8.38372	6.23625	15.6408	4.35272	0	2.28144	2.20475	4.4545	0	1.85698	0	0.512368	8.43305	10.0476	9.40711	14.8378	18.6664	21.6618	19.6029	20.6437
Pafah1b3	ENSMUSG00000005447	0	1.77232	4.41183	1.75036	0	0	0	3.13053	4.09366	0	0	0	1.40259	0	0.540668	0.51212	3.8002	4.49779	4.10414	4.33594
Prkaca	ENSMUSG00000005469	13.0386	19.1092	11.2085	19.6879	1.92844	2.62825	9.54848	6.13422	18.1334	3.98997	8.46342	7.05333	21.6032	22.325	21.804	21.8125	38.7054	41.8884	37.4343	36.7635
Asf1b	ENSMUSG00000005470	2.95919	0.402668	0	1.17254	0	0	0	0.792389	0	0	0	0	0.5232	0.261041	0.639039	0.291625	4.18667	5.08684	4.54003	5.2218
Myl10	ENSMUSG00000005474	6.54545	12.1329	1.28419	9.27948	0	5.3151	0	2.03412	6.287	0	0	0	3.14133	15.9116	6.31075	3.39813	3.852	2.64803	7.40105	11.3716
Ddx39a	ENSMUSG00000005481	7.83135	11.9203	9.52374	13.338	8.52249	38.4688	39.4088	28.4591	11.9763	6.76591	9.26035	33.6577	24.2463	15.7899	21.7512	16.4095	51.7242	58.0825	63.1173	60.005
Dnajb1	ENSMUSG00000005483	13.2722	12.6394	12.8234	18.2971	53.0657	25.5025	30.1958	46.9919	24.8356	15.091	0	5.28454	29.003	33.6619	28.1115	27.7603	9.95908	10.6526	12.6854	10.9019
Usp40	ENSMUSG00000005501	3.35046	2.13809	0.515056	0.933176	0.177477	0.789378	3.31574	1.17303	0.817282	1.87645	0	0	1.7248	2.48028	2.58154	3.53098	6.94368	8.14772	7.22487	7.30429
Kbtbd4	ENSMUSG00000005505	4.25287	0.745719	4.11067	2.49994	0	2.22386	3.9091	2.57088	4.1899	3.36781	0	0	5.12781	4.80694	5.34006	5.80228	15.0181	11.6302	12.2776	11.2544
Celf1	ENSMUSG00000005506	12.2443	12.7199	19.64	10.1436	5.24688	11.4457	9.75206	13.4883	1.64787	5.5907	8.36563	0.99799	18.4497	18.1132	15.9519	19.5674	36.2751	29.4013	30.0068	33.2228
Ndufs3	ENSMUSG00000005510	163.585	155.194	147.711	170.759	76.2812	71.4703	58.6979	66.7676	103.147	50.2823	92.1903	21.8541	106.995	85.5989	87.4638	86.0669	112.499	107.478	105.426	126.878
Por	ENSMUSG00000005514	10.1267	6.67312	14.5792	5.74451	27.7901	20.894	29.23	28.5755	11.9716	17.5627	9.27079	4.22952	49.3055	45.879	53.4004	46.4668	44.8394	56.1379	57.2369	41.8942
Igf1r	ENSMUSG00000005533	5.38651	2.38226	6.17016	1.76744	2.44833	4.08889	3.96943	2.37614	1.68951	1.44862	0	1.33329	5.23328	5.51267	6.55974	8.48336	3.38276	3.40738	3.6752	3.66965
Insr	ENSMUSG00000005534	3.44106	2.10419	2.4684	0.853953	0	0	0.534241	0.665966	1.43301	1.84785	0	1.17131	3.79316	5.0812	5.12166	8.64325	5.98262	4.99024	4.94976	5.8072
Trim28	ENSMUSG00000005566	15.4609	24.7918	22.2908	21.3573	8.01309	14.8186	27.0213	20.3042	7.55558	13.1248	32.6876	0	37.5421	33.5501	32.8865	33.5525	63.9172	68.4933	65.8215	63.6105
Ube2m	ENSMUSG00000005575	64.5487	49.7277	35.3867	51.1352	54.9938	26.5626	30.5059	23.9298	31.1934	62.6698	46.9031	0	53.0924	39.0431	41.6257	35.6238	68.4211	84.173	84.9448	69.8618
Adcy9	ENSMUSG00000005580	2.98072	1.39028	0	0.676388	0	0	0	0.80453	0	0	0	0.891729	1.39454	2.01935	1.90306	4.39733	4.43512	2.9875	3.83056	3.49875
Mef2c	ENSMUSG00000005583	65.043	72.8496	141.283	42.57	7.36831	20.1508	13.2134	32.5037	21.2303	27.1264	21.5215	7.25819	73.7661	80.8481	81.668	134.796	117.129	91.3867	96.1309	120.011
Ctr9	ENSMUSG00000005609	5.54449	5.16765	2.83073	6.52855	7.46655	9.68527	13.3643	6.2437	3.02851	0	2.78706	0.83485	8.70459	9.25099	9.80165	9.26876	12.1856	10.7095	11.3938	12.9261
Eif4g2	ENSMUSG00000005610	62.8697	91.2725	51.869	59.3336	96.5402	118.815	157.75	166.369	55.4148	46.3799	46.3269	22.2018	100.929	118.642	114.961	139.424	161.285	158.741	156.846	160.009
Pcyt1a	ENSMUSG00000005615	17.5143	14.1054	9.03847	15.1239	16.4998	24.7975	34.7041	40.3855	10.0797	5.0946	19.5845	8.79609	18.2371	23.3258	22.2013	30.5035	28.9505	24.9884	24.7623	25.9294
Zfp592	ENSMUSG00000005621	1.72638	2.17363	1.14054	2.53007	1.56436	2.94672	4.29358	1.76223	1.1074	3.64903	1.08571	2.59013	5.44632	6.88411	7.80702	7.32262	6.61277	6.02941	5.10036	5.9399
Psmd4	ENSMUSG00000005625	152.678	138.316	132.594	118.422	186.203	116.707	106.597	113.127	153.433	101.932	115.586	62.0496	161.3	121.542	157.96	123.643	182.273	165.489	171.699	190.184
Tmod4	ENSMUSG00000005628	295.12	248.844	267.456	277.597	182.014	87.4721	128.743	108.147	233.773	222.012	169.706	131.808	288.797	247.363	249.807	236.781	268.269	294.361	243.522	281.312
Snx6	ENSMUSG00000005656	17.525	22.0525	14.6435	24.4025	13.7197	12.5989	13.651	15.1466	33.9199	9.97825	14.8724	15.0523	14.4045	14.0839	12.7608	14.1095	17.3552	18.7729	18.5828	22.4491
Mthfd2	ENSMUSG00000005667	15.9421	12.9996	12.1741	14.459	155.191	155.666	165.215	165.73	30.1896	27.4048	77.9294	25.842	91.8893	76.8982	85.8974	72.6235	115.195	84.1743	79.582	106.486
Kit	ENSMUSG00000005672	3.60113	0.544627	0.777033	0.409731	0	0.268245	0.44687	0.28507	0.396961	0.320909	0	0	0.826166	1.97193	0.880732	1.83973	0.922873	0.86828	1.00939	0.493482
Tomm40l	ENSMUSG00000005674	9.4707	10.4982	8.87167	15.2054	9.30548	7.79	7.6014	10.5875	3.16815	0	0	0	5.66782	6.44073	7.21018	4.9095	10.1044	12.6951	11.132	10.6849
Pan2	ENSMUSG00000005682	2.19181	3.20537	1.90146	1.5638	0.505481	1.43199	0.893236	2.62989	0.846043	0	3.76304	2.99216	2.57289	2.66365	2.22571	3.16477	2.30171	2.94479	1.97969	3.08998
Cs	ENSMUSG00000005683	63.679	52.8237	62.1435	50.6412	17.5281	13.7404	31.1863	23.5705	27.7912	28.693	0	6.57333	73.0426	77.7117	88.0151	104.395	139.068	127.489	119.087	145.101
Ampd3	ENSMUSG00000005686	5.34044	4.12815	5.10025	2.70749	1.79007	7.09348	7.57369	6.62237	9.69858	15.8303	8.41975	6.63461	23.7303	32.5537	30.8788	32.0581	12.5953	18.5786	15.6206	16.0445
Bcas2	ENSMUSG00000005687	42.8164	54.1972	49.4794	55.778	50.0132	42.3223	49.8528	36.9557	14.7406	20.2432	96.0786	2.63947	20.0664	24.8258	26.8218	19.5597	36.128	37.2298	37.0336	36.7383
Ctcf	ENSMUSG00000005698	16.3282	19.7862	16.0469	13.865	15.9625	9.37343	6.65407	11.7181	3.10087	10.1534	0	6.16248	13.6582	16.2398	16.6489	18.2086	27.5178	27.3506	25.6508	26.1732
Pard6a	ENSMUSG00000005699	5.19161	9.1736	2.63175	0.689893	0.780142	0	3.90381	0	3.64116	6.21728	0	0	3.37071	1.81938	3.586	3.38403	6.28234	6.72163	9.48497	6.72274
Agrp	ENSMUSG00000005705	42.9914	15.3011	21.4281	37.6097	17.8002	20.2775	10.1192	13.6773	26.8999	0	9.87941	0	21.7188	7.5097	14.9178	6.9787	8.46671	5.59674	5.69309	3.36068
Pvalb	ENSMUSG00000005716	3305.03	3204.63	3704.63	5138.74	1827.37	1369.25	1898.13	1478.75	1219.57	561.141	1200.3	440.181	2043.16	1458.04	1326.39	1468.95	1783.05	1482.66	1245.81	1774.77
Tfap4	ENSMUSG00000005718	0	4.53474	4.11027	5.88262	0	0	0	0	0	0	0	0	1.19449	0.846729	1.17964	1.18083	5.16026	4.87037	5.53145	5.18494
Ranbp1	ENSMUSG00000005732	85.9805	61.8032	79.523	80.7842	182.016	193.77	158.873	176.762	70.9378	90.4803	121.293	23.7736	79.2832	86.0788	77.1983	56.1292	116.183	130.95	127.436	134.653
Rfx5	ENSMUSG00000005774	4.33645	3.55676	0.335	0.654444	0	1.45095	0.773562	2.76421	0.933491	0	0	0.784377	1.99964	2.35887	2.23849	2.13399	1.4922	1.82136	1.78269	1.18241
Psmb4	ENSMUSG00000005779	260.704	230.694	215.38	277.761	263.578	323.39	294.001	235.07	246.105	112.127	200.526	94.8731	206.35	170.857	174.39	156.999	213.439	193.748	224.373	221.193
Slc30a4	ENSMUSG00000005802	5.39387	8.53734	2.29992	3.41818	4.68278	10.449	9.7147	12.3387	4.87198	3.17605	0	0.814923	6.08575	6.9961	6.24937	9.42295	12.8183	12.9894	12.2674	12.0898
Sqor	ENSMUSG00000005803	9.03446	16.9718	10.4089	17.5245	1.73097	1.77061	13.1074	4.14004	2.66187	5.33216	0	2.23329	3.33932	3.23632	1.96893	2.94527	3.73411	4.63025	5.15716	3.7448
Bloc1s6	ENSMUSG00000005804	3.64736	4.03883	4.31853	3.54276	4.98185	1.14108	3.48924	5.31615	4.55962	6.36696	0	1.01032	3.92111	5.31402	3.84715	4.26305	9.51196	10.5016	9.97794	10.0001
Metap1	ENSMUSG00000005813	12.3776	10.3447	10.0264	8.9306	25.754	15.2658	18.6254	20.2885	5.16139	15.8299	6.61256	3.29541	24.9282	25.0459	23.7652	23.8223	35.7676	29.802	34.3692	35.9803
Gpr108	ENSMUSG00000005823	14.3263	7.85515	7.80157	10.0797	4.5898	8.07735	3.75013	6.30846	4.03177	1.47082	0	1.23702	10.8751	10.4974	9.56129	11.6577	19.2015	20.2661	15.4578	19.087
Gata6	ENSMUSG00000005836	0.525776	0	0	0	6.82434	0	0.317006	0.374417	0	0	0	0	0.485226	0.390413	1.26785	0.376212	0.422782	0.33885	0.193493	0.05045
Rsl1d1	ENSMUSG00000005846	41.8848	38.346	30.7529	38.1241	82.0129	105.03	102.185	89.7735	55.7149	28.5575	26.952	53.7171	62.3042	69.4133	67.0553	56.0268	80.6748	64.8431	73.7845	70.1585
Apc	ENSMUSG00000005871	2.30302	4.4425	1.56677	2.36476	2.23541	3.83634	4.09832	3.5653	2.1326	5.22402	1.83278	0.693226	3.66982	5.63342	4.91143	8.58518	7.91894	6.72891	7.8719	7.54859
Reep5	ENSMUSG00000005873	70.6116	86.0357	68.6581	89.046	88.9183	63.1234	74.6336	43.8301	21.8153	20.3961	17.2157	6.45507	33.5999	36.5511	30.0613	28.9959	34.7759	35.9982	35.8877	35.0875
Ergic3	ENSMUSG00000005881	77.1711	70.1587	80.7445	96.6906	93.0513	62.5298	40.9658	60.6932	17.646	22.654	46.6092	7.25164	41.5609	39.272	42.897	34.1521	36.6908	45.4725	42.7434	44.0872
Uqcc1	ENSMUSG00000005882	16.6291	8.18952	6.74543	6.41485	4.29424	11.6916	12.8738	13.9021	7.67384	1.29516	6.51516	4.92793	14.4342	14.4634	14.8986	15.7378	19.3847	20.7073	18.1629	25.0967
Ncoa2	ENSMUSG00000005886	3.02482	4.10045	2.05788	1.46867	2.13698	1.64193	1.69435	2.56936	3.02512	0.168777	0	0.881684	3.33953	3.60836	3.4317	5.32737	7.69681	6.31927	6.54341	6.79789
Nr2c2	ENSMUSG00000005893	2.99706	4.12599	1.37059	0.820499	0	2.11035	2.60007	1.72875	2.03396	1.59639	0	0.909063	2.2546	2.53912	2.03017	4.37834	4.16831	4.18832	5.00164	4.30941
Nr2c1	ENSMUSG00000005897	2.54268	3.79691	0.632243	2.79321	1.43149	5.56451	3.94176	2.15335	1.53395	1.29519	0	1.19181	2.61282	3.42061	2.41192	3.12333	4.61085	4.03443	4.58732	4.36217
Smpd4	ENSMUSG00000005899	0.486104	2.9951	1.34304	2.02854	0	0.280218	2.80004	1.41431	0.821126	0	1.37536	0.587112	3.57543	3.56499	3.75281	4.007	5.4788	6.47183	6.3715	5.94567
Pex1	ENSMUSG00000005907	1.05688	1.40237	0	0.770249	0	0.951178	0	1.13339	1.95208	1.09781	0	0.945014	1.0075	1.7052	1.82509	1.7083	3.24892	2.49277	2.56426	3.1224
Kctd20	ENSMUSG00000005936	23.8008	20.3194	11.41	14.8879	40.4224	34.8342	43.0171	22.0029	6.72475	13.9124	14.45	7.2481	17.1449	18.7826	19.5123	20.7184	16.2284	15.194	16.3782	14.4499
Ctns	ENSMUSG00000005949	3.74245	4.63941	1.81643	4.78676	0	4.23675	3.04342	0.968249	3.29394	0.622938	3.54291	1.24401	5.109	5.33543	5.15495	5.5926	7.66055	7.17595	7.88075	7.79063
P2rx5	ENSMUSG00000005950	2.14376	0.394121	0	1.77129	0	0	0	0	0	0	7.33598	0	4.79499	4.3581	4.0586	3.70887	6.82273	4.59874	4.28048	6.01797
Ephb3	ENSMUSG00000005958	3.68598	0.913008	2.95646	4.43375	0.473627	1.34038	0	0	0	0	0	0	1.80705	1.14539	1.34255	1.63767	2.5222	2.43756	1.47364	2.24159
Tuft1	ENSMUSG00000005968	1.57337	3.36914	0.56661	2.28609	1.68509	1.23784	3.35577	2.89755	0	3.01916	0	0	0.961319	1.74066	1.81658	1.06344	0.444387	1.12854	0.859807	0.691274
Rcn1	ENSMUSG00000005973	13.9178	14.7738	8.01418	17.4661	14.4479	11.5526	25.8698	16.9625	2.19959	1.20922	4.67431	7.58595	13.0058	17.2232	13.7026	11.329	16.306	21.2687	21.0185	16.3558
Trap1	ENSMUSG00000005981	19.6647	14.1821	12.2364	18.6118	2.03456	11.7142	19.809	10.958	6.494	4.14017	0	12.3663	26.4124	27.4462	28.623	27.6731	40.2551	44.7956	38.5951	44.087
Naa60	ENSMUSG00000005982	14.1563	19.2982	17.0228	17.5354	5.66387	10.131	8.56702	4.70932	1.28984	8.6001	0	0	8.75655	10.6492	11.5554	12.1163	16.2438	18.0753	16.9394	16.8291
Tpr	ENSMUSG00000006005	13.6569	16.9815	15.4001	10.9403	9.06836	9.43728	8.08541	11.0848	3.66376	4.74047	4.60384	4.98843	15.8221	20.3543	20.827	21.5332	31.5883	28.6446	29.0945	29.9368
Odr4	ENSMUSG00000006010	9.24264	17.5188	6.69481	14.2566	8.9738	9.62323	13.5258	5.86814	0	1.61587	2.94756	4.96783	6.51901	8.81979	7.27181	8.25179	10.406	10.8202	9.82231	10.6385
Prg4	ENSMUSG00000006014	46.1862	92.0705	42.3825	65.7555	198.055	260.888	300.004	391.64	11.7049	9.90024	13.6907	9.12009	1129.82	1138.6	1127.57	868.004	48.0201	245.914	71.532	83.3567
Dhx34	ENSMUSG00000006019	2.44236	1.61947	1.35146	2.0631	0	0.287303	0	2.03065	0	0	2.23838	0	1.5509	1.0441	1.78022	1.49165	3.98658	5.43411	3.89363	3.82528
Kptn	ENSMUSG00000006021	0	2.22015	3.22784	4.47708	0	2.96824	2.67569	14.1043	0	0	0	0	3.5601	3.68176	4.48867	4.8509	3.87619	4.61927	6.40925	4.98377
Napa	ENSMUSG00000006024	29.0739	32.3785	27.2376	40.9901	31.7545	39.3022	38.2129	40.523	29.4231	43.12	18.7329	12.5044	56.1965	46.2337	54.7502	56.1281	45.5818	47.9865	47.1191	43.6455
Sra1	ENSMUSG00000006050	34.3935	46.3786	42.4577	57.1177	64.0175	54.8117	37.7239	84.4776	24.1147	17.2164	11.7675	23.0839	29.2269	30.7793	32.8853	20.8251	27.9463	34.2332	45.6217	35.6819
Atp5g1	ENSMUSG00000006057	931.09	528.828	777.167	958.145	632.513	564.347	338.342	425.579	611.985	357.167	473.309	158.991	275.524	269.657	278.381	186.325	293.673	324.428	325.43	311.664
Snf8	ENSMUSG00000006058	74.0178	44.0548	68.6873	50.2323	56.889	43.0066	44.6219	32.6719	24.3618	24.4624	67.9152	0	26.9636	25.4193	30.5577	18.2852	38.558	35.8362	46.1533	35.4386
Tbcb	ENSMUSG00000006095	60.2085	55.3566	52.3231	65.6678	73.375	39.4426	43.4981	19.9766	40.869	20.1058	67.4636	27.7292	28.5292	24.3737	31.2579	21.5966	45.1657	48.0024	57.3262	46.9842
Inpp5k	ENSMUSG00000006127	9.65474	13.1679	10.9445	11.7243	2.01057	2.48413	6.28918	7.2429	1.56076	2.87968	0	0	9.08643	7.65545	8.6558	10.1666	9.41961	11.7124	8.85637	11.6097
Crkl	ENSMUSG00000006134	4.58238	7.72189	3.5578	3.96737	5.51628	7.87926	11.2884	3.05654	5.99741	2.10197	3.25659	0	11.6388	11.3251	10.7583	16.3984	18.4293	16.5414	18.1276	20.1541
Eps8l1	ENSMUSG00000006154	0.685022	1.37349	0	0	0	0	0	0	0	0	0	0	1.30867	0.789521	2.60356	3.37032	1.0831	0.901671	1.88911	2.18031
Clint1	ENSMUSG00000006169	7.61114	25.2358	21.4177	22.6262	26.397	44.4043	48.2505	49.2724	3.71402	7.24169	22.3972	1.3198	32.5082	36.4676	37.1486	40.0442	35.0982	36.1113	38.0624	36.1994
Cdkal1	ENSMUSG00000006191	0	1.65694	0.413028	2.26049	0	0.511208	6.4225	2.0557	5.31934	1.47401	0	0	2.662	2.21923	2.3115	3.05712	9.68232	7.98754	6.59737	8.72028
Htra1	ENSMUSG00000006205	34.9431	38.0892	36.4781	53.186	23.8964	36.0149	42.842	19.6202	1.95014	0.802472	0	7.14384	72.305	77.3717	72.2561	54.2848	7.09558	10.5832	5.29109	7.53824
Zbtb17	ENSMUSG00000006215	8.06793	8.44463	3.60959	5.62492	10.1729	9.75873	7.92858	6.38934	9.3062	4.95243	12.5649	1.10522	11.6813	11.3457	12.1637	11.9116	17.4591	19.4502	18.762	18.5253
Fblim1	ENSMUSG00000006219	1.83457	1.07668	0.888243	1.12476	0	0	0	0	0	0	0	0	1.40672	1.04095	1.44412	0.999636	3.51103	2.65498	4.99271	2.63637
Hspb7	ENSMUSG00000006221	231.991	175.715	198.972	114.332	72.2085	52.8393	80.4395	75.4446	96.9488	79.6313	47.8424	21.2275	617.449	401.373	594.151	491.427	472.648	390.891	385.742	424.166
Mob1b	ENSMUSG00000006262	2.62618	2.70618	1.83149	1.71708	2.09167	6.69876	10.3768	10.0552	2.32169	2.87287	1.5416	0.988756	3.34939	4.18407	4.25713	5.60563	7.27642	5.71914	6.12445	6.67417
Atp6v1b2	ENSMUSG00000006273	37.3099	29.1759	23.3817	30.8975	73.5643	112.058	117.76	97.6109	78.7532	45.9998	70.6382	50.3565	62.6281	58.2248	66.5822	63.718	56.4431	64.7951	63.3334	59.2883
Eps15l1	ENSMUSG00000006276	3.66105	4.09375	3.15991	4.2863	4.20928	2.4081	10.1482	11.0747	6.00383	0.770009	2.30732	0	7.17256	7.10057	7.69293	9.8972	8.64217	10.298	10.7867	10.8887
Tep1	ENSMUSG00000006281	3.14852	5.6944	2.61741	5.15287	3.97078	0.690604	0.820946	1.95957	0	0	0	0.360494	1.02077	1.28971	1.21829	1.541	2.33212	2.57669	3.04733	2.62812
Ttc5	ENSMUSG00000006288	8.30843	18.6578	7.07107	7.48366	12.1323	3.32837	7.98018	2.05845	0	2.82252	0	0	4.29601	5.43282	4.20146	3.53353	8.93915	8.95269	9.9296	9.12184
Osgep	ENSMUSG00000006289	7.67408	12.6091	24.9681	11.728	9.44414	9.22743	18.6364	15.7117	4.453	3.698	56.1297	0	21.7537	14.6007	12.8952	14.153	11.7511	12.3526	18.2178	19.6501
Aamp	ENSMUSG00000006299	43.8048	45.9146	49.6961	63.7882	33.3973	60.3423	74.0522	56.4267	13.6837	21.9231	36.454	11.2287	75.3214	61.2807	77.1865	64.1276	70.0932	75.3659	70.7036	72.6946
Tmbim1	ENSMUSG00000006301	48.5876	66.8171	69.7433	79.0672	68.3269	102.896	102.021	115.261	4.09607	4.43867	3.99784	1.55425	90.7652	98.0043	100.01	90.6677	46.762	47.572	50.7217	44.5864
Arpc2	ENSMUSG00000006304	244.25	213.569	181.112	215.893	283.187	250.984	323.361	275.232	107.706	128.724	134.878	46.1644	133.223	149.025	134.662	126.289	142.088	157.874	157.378	149.371
Kmt2b	ENSMUSG00000006307	1.17515	2.45631	0.953564	1.39394	2.65464	2.16315	3.11117	3.69869	0	1.87182	0	0.525181	3.78781	5.32358	5.48993	8.96431	5.65147	5.24465	4.4764	5.06693
Zbtb32	ENSMUSG00000006310	0	0	0	0	3.94547	14.0888	6.98566	10.6329	0	0	0	0	0.439233	0.987992	1.26531	1.01105	0	0.134881	0	0
Tmem147	ENSMUSG00000006315	112.927	121.418	133.76	165.32	114.629	62.3343	73.6801	91.2832	48.1746	18.4467	58.7457	0	51.103	41.4826	47.446	40.2944	65.8112	70.9425	73.8464	70.5878
Rps9	ENSMUSG00000006333	1815.05	1817.08	2226.45	1678.83	2309.22	1932.05	1410.77	1232.02	853.415	507.254	1376.92	393.378	566.41	489.856	508.138	392.527	642.47	700.816	750.676	678.057
Tfpt	ENSMUSG00000006335	23.0356	20.9918	30.1573	21.4595	12.9074	10.9807	18.1001	11.7285	22.0687	14.3974	29.3711	0	13.2376	10.8488	13.3147	11.3155	16.9312	17.731	19.9191	20.389
Susd2	ENSMUSG00000006342	0	1.34114	5.30129	2.10433	0	0.612914	0.292194	0.773464	0	0	0	0	1.10209	1.56988	2.0253	1.24947	0.281996	0.553765	0.431342	0.555271
Crip2	ENSMUSG00000006356	183.61	181.279	196.227	207.195	241.638	153.821	172.074	89.6401	23.5973	9.17324	20.0904	0	85.1228	85.4653	90.3112	66.2352	83.1966	88.1888	107.253	79.6459
Crip1	ENSMUSG00000006360	1703.88	1290.77	2006.86	1128.53	1515.5	1464.74	1187.99	840.819	36.1329	3.29684	63.3566	2.30697	196.396	204.752	232.475	113.024	19.8656	20.5271	31.9111	16.6779
Cbfa2t3	ENSMUSG00000006362	1.1839	1.28252	4.07107	1.90696	0	0.714262	0.349123	0	0	0	2.52387	0	5.54193	5.0004	5.41508	7.4056	5.88854	4.43144	3.91916	6.39967
Fbln1	ENSMUSG00000006369	20.7054	28.4158	31.0757	40.1671	35.1322	34.9047	21.8488	39.3314	4.46318	0	0	0	104.566	67.128	82.7928	63.1766	1.74134	3.3844	1.30187	2.49745
Pgrmc1	ENSMUSG00000006373	62.1867	66.1378	43.1266	52.7011	14.2275	49.2065	43.3899	44.5085	45.0136	26.705	41.8535	26.323	28.1778	30.8308	27.1371	25.6585	25.6439	29.1987	32.9804	25.443
Gcat	ENSMUSG00000006378	4.46622	4.85096	2.48272	2.1737	0	4.89088	2.17591	1.38563	0	4.70163	0	0	3.06758	1.93771	1.3103	2.52295	6.12162	5.65895	6.29865	5.33947
Tek	ENSMUSG00000006386	11.029	17.9289	8.13351	10.6333	8.21125	2.68368	5.45104	2.95957	0	0	0	0	4.51167	5.47698	5.96084	7.08368	2.90227	4.10517	5.39082	3.5349
Elovl1	ENSMUSG00000006390	8.48495	13.1244	27.3414	14.1217	10.1246	20.7799	12.1002	14.5022	1.14879	4.074	0	0	21.3978	26.5375	26.1541	19.2518	25.2124	28.6701	30.1848	28.3124
Med8	ENSMUSG00000006392	20.6796	35.3386	30.7612	31.6229	46.5198	45.0275	23.511	51.1664	25.4602	24.2833	20.568	3.88455	34.3333	30.6899	29.2293	28.1992	52.2911	41.9655	51.6001	53.3805
Cdc20	ENSMUSG00000006398	0	1.37734	0	2.33082	0	0	0	0	0	3.14194	0	0	0.834724	0.890867	0.542233	0.736663	4.13555	6.0389	9.12975	6.30599
Adamts4	ENSMUSG00000006403	0	0	0.259806	0.759357	10.6805	5.75294	4.29208	21.8481	1.094	0	0	1.0134	22.3971	34.7981	37.2316	36.8626	1.20122	2.99208	2.48962	0.955779
Pfdn2	ENSMUSG00000006412	52.5934	36.5794	37.078	31.5494	67.2657	55.1974	57.4094	59.158	34.3019	13.5905	67.0818	12.0174	39.0264	51.0604	39.0736	29.2493	48.6307	51.5427	45.9799	53.4805
Rnf114	ENSMUSG00000006418	15.458	21.4011	17.2682	11.4134	21.5009	20.9319	27.0417	30.9546	14.1578	14.8683	12.1031	4.16169	20.172	17.3938	16.6584	15.1715	18.0231	18.1207	20.1017	20.6399
Steep1	ENSMUSG00000006423	4.9346	7.70612	6.2547	6.17965	5.91502	9.36922	13.621	14.65	9.16802	4.49679	8.22808	2.74847	5.69967	8.08338	7.09026	9.42607	12.2862	12.2058	10.884	11.4633
Neurl1a	ENSMUSG00000006435	5.82607	8.60823	5.33507	3.2781	1.8556	1.01433	1.42029	1.26775	2.31619	5.84276	1.63644	3.90334	22.5415	17.2315	18.0226	25.943	25.5238	25.7182	28.052	26.2333
Srm	ENSMUSG00000006442	29.8967	23.8396	21.8517	25.0882	78.5066	86.727	124.666	73.273	30.3437	40.9929	12.3434	31.7537	64.2382	53.14	51.6985	46.5189	71.0326	66.0017	86.6263	63.0739
Epha2	ENSMUSG00000006445	0	0.174702	0	0.284133	0	0.875596	0.249573	2.30911	0	4.90938	0	0	7.82373	7.69569	7.43264	8.11566	7.32473	6.52277	8.5002	8.64773
Rbm14	ENSMUSG00000006456	4.12586	5.24158	3.40002	5.71488	3.3842	4.86302	10.1598	1.94582	3.27804	3.27863	4.99024	0	7.48128	7.3643	9.60924	10.8395	12.1454	13.3336	14.6967	13.4739
Actn3	ENSMUSG00000006457	292.836	266.803	323.802	244.652	100.171	59.3996	86.2004	58.7281	76.2975	84.2097	68.5703	6.16254	418.183	212.22	262.624	352.204	210.682	159.044	146.454	178.726
Zdhhc24	ENSMUSG00000006463	1.29928	0.867209	0.472786	2.43078	0	0	0.435327	0	1.62124	0	0	0	0.747813	1.08869	0.898524	0.766885	2.25807	2.13314	2.38982	2.79407
Bbs1	ENSMUSG00000006464	1.38213	0.452557	0.241438	1.31045	0	0	0.767517	0	0	0.990232	0	0	0.483075	0.413154	0.312389	0.742416	1.25446	1.29154	0.872652	1.22678
Ndor1	ENSMUSG00000006471	0.649967	5.87911	0	1.35988	0	3.0033	1.09747	0.766643	3.14283	1.88488	0	0	4.75565	4.59375	5.99639	6.4784	5.8082	7.08327	6.60886	7.44362
Nsmf	ENSMUSG00000006476	13.5594	13.9573	12.6696	11.7218	15.6251	12.8554	21.9037	15.3128	0.512536	0.704228	0	0	16.3016	16.0565	17.3154	15.5012	10.6235	11.9972	8.74753	11.406
Pdk1	ENSMUSG00000006494	6.36838	7.09902	4.74903	4.07162	0	2.10897	2.23035	1.03237	10.6743	8.79837	8.24961	3.2511	8.29718	8.35683	8.45044	11.168	9.5985	9.83076	9.35545	8.9708
Ptbp1	ENSMUSG00000006498	21.1268	19.858	10.4872	18.2143	16.5995	55.5409	56.4504	51.4366	12.1605	16.8499	2.09673	4.09444	45.8211	48.2009	49.4415	51.8669	64.9193	67.3079	72.4581	61.3289
Mvd	ENSMUSG00000006517	2.08079	4.6902	5.89053	3.61784	10.4001	2.29076	1.4561	2.22667	7.95628	1.88089	10.4043	0	12.6537	10.7896	10.8311	12.9152	17.7722	17.1287	15.2792	14.8216
Cyba	ENSMUSG00000006519	163.09	162.802	152.239	138.929	169.98	167.808	147.908	78.3962	104.046	41.4979	150.407	10.7292	60.7272	65.316	50.1831	38.4084	23.9273	60.8899	44.2447	26.9674
Stimate	ENSMUSG00000006526	4.96267	7.47739	5.45468	8.31729	0.842252	2.39691	12.2607	7.59446	7.33178	6.38246	0	4.62529	3.51468	2.62133	2.30282	2.45478	4.06062	6.00137	3.70567	4.48172
Sfmbt1	ENSMUSG00000006527	0.353305	1.04644	1.3498	0.89044	1.0014	2.73149	4.12066	0.760244	0.233824	0.136376	1.231	1.53725	2.23691	2.50399	2.81249	2.86258	4.49457	4.26419	4.10639	5.46593
Prkag3	ENSMUSG00000006542	7.02037	4.64867	9.96493	5.16864	0	2.55114	2.17982	1.45942	0	0	5.00832	0	8.43408	6.24615	6.81156	9.26998	12.422	10.7126	7.49121	11.52
Rundc3a	ENSMUSG00000006575	0	0.269949	0	1.06755	0	0	4.09497	0	0	0	0	0	0.556466	0.210313	1.79184	0.618752	1.03187	1.03004	1.0028	0.483402
Slc4a3	ENSMUSG00000006576	0.581584	0.815359	4.17908	1.44778	1.21431	0.19575	1.07182	0.52812	0	0	0	0	2.57734	3.84741	3.28897	4.65887	11.2748	13.8415	10.4719	12.1042
Cdt1	ENSMUSG00000006585	1.53912	0.84876	0.720321	1.56413	6.41158	1.90282	1.71186	5.10284	5.59598	3.45023	11.4771	4.37029	18.332	12.4425	14.3279	12.2316	19.6021	21.1369	20.3806	17.7043
Snai3	ENSMUSG00000006587	0	0	0.491954	0.374923	0	0	0	0	1.61221	0	0	0	3.87507	2.26347	2.37048	7.24781	0.331046	0.482765	0.441101	0.060009
Aprt	ENSMUSG00000006589	52.5782	30.2743	56.2184	44.7081	37.8859	83.7512	54.6444	73.8503	34.6475	35.2372	7.3748	21.5253	46.5701	36.6954	34.9005	30.9713	68.8546	72.0801	83.4533	62.5731
Gtf2h1	ENSMUSG00000006599	11.2427	16.1846	16.0161	12.2448	36.8002	38.3802	57.9623	31.5585	35.2	33.078	35.7512	19.7206	28.3089	28.2002	28.5574	29.9593	32.4936	29.8447	30.3897	31.1605
Hfe	ENSMUSG00000006611	11.3307	7.91929	10.7551	7.64964	0	4.54018	2.15751	1.90307	0.435863	2.15617	0	0	5.94885	5.27676	6.04033	5.74783	5.00016	5.24582	4.36825	6.42521
Slc5a6	ENSMUSG00000006641	0.400251	0.921641	0.68671	1.20368	0.368767	1.40495	0	0	0	6.58428	0	0	1.85554	3.54764	1.83988	2.27204	4.77077	4.08402	7.24674	4.33735
Aplp1	ENSMUSG00000006651	0	0	0	0.321107	0	0	0	0	0	0	0	0	1.62826	1.85544	1.51636	1.41787	0.556176	1.32587	1.49526	0.871186
Qrich1	ENSMUSG00000006673	8.98392	9.51614	15.212	16.0859	22.0318	26.5742	16.356	21.41	15.7655	10.1983	6.85697	28.9128	21.3576	22.1928	21.1222	25.1229	29.2772	26.7633	30.8263	30.6633
P4htm	ENSMUSG00000006675	0	2.78738	3.02965	4.12327	0	0	0	0	0	0	0	0	2.2457	1.52323	3.27076	2.27709	1.22538	1.82309	1.37501	1.69191
Usp19	ENSMUSG00000006676	14.2743	16.0602	12.6448	14.9977	6.92215	13.4676	7.38262	9.89123	8.98021	7.97848	1.92363	4.32712	32.9394	34.2854	33.2504	41.9194	58.9512	55.5103	50.1362	58.4194
Pola1	ENSMUSG00000006678	0	0.588126	1.0831	1.24193	0.518871	1.159	0.795179	0.764344	0.198449	0.426925	0.388418	0	0.827491	1.3532	0.579261	1.1845	3.93899	3.5056	5.69386	4.61343
Cdc42	ENSMUSG00000006699	184.372	207.739	179.004	196.885	267.856	245.953	249.638	248.055	121.538	126.795	125.506	93.6492	116.356	125.485	113.983	112.032	111.068	125.969	125.184	120.216
Pknox1	ENSMUSG00000006705	1.5331	4.93182	4.33607	7.07227	4.35089	8.6473	5.84727	15.5327	0	0.937324	0	0	11.4325	10.7365	11.696	13.49	6.25451	6.68632	5.2261	7.90252
Gmnn	ENSMUSG00000006715	6.22381	3.53296	2.2144	12.5334	0	0	0	0	1.70542	1.64008	0	0	0.710029	0.344248	0.296734	0.31484	7.46752	7.11142	8.85077	6.98241
Acot13	ENSMUSG00000006717	73.0866	64.5788	55.7025	132.732	16.3707	59.5617	48.7987	67.1755	135.973	27.0362	33.7614	82.4843	18.073	22.0909	20.5355	16.681	29.0437	26.1131	35.8189	37.838
Cdk4	ENSMUSG00000006728	26.2242	28.0135	25.2376	32.8189	32.8696	24.7859	42.0984	29.3616	27.7266	21.3809	35.0758	26.8394	27.9047	27.7758	27.8037	21.5781	79.0527	101.431	105.105	79.2492
B4galnt1	ENSMUSG00000006731	2.03657	7.4245	0	1.9392	2.07332	1.174	0.557211	2.26047	0	0	0	0	1.32364	1.15308	1.2296	0.848172	1.29789	2.59718	1.40179	2.2629
Mettl1	ENSMUSG00000006732	19.9613	14.4269	19.1659	13.7973	6.65089	21.8121	22.1366	11.9707	15.8703	19.1959	0	0	13.9696	14.8146	11.0155	11.743	40.1383	32.7005	33.6489	36.8255
Tspan31	ENSMUSG00000006736	19.9074	21.3855	33.5859	24.3483	7.49333	18.1576	20.4673	20.6944	18.389	15.4904	0	20.463	23.0888	20.5748	20.9366	18.0202	29.1841	30.7542	33.7791	29.6215
Kif5b	ENSMUSG00000006740	41.6494	43.6319	45.6332	25.843	29.1276	37.6295	40.0036	51.5293	11.0874	11.8123	14.539	11.9516	40.5216	44.2758	46.0177	50.6439	85.3449	62.6606	66.9938	82.0951
Saal1	ENSMUSG00000006763	2.30567	1.00205	2.63831	2.20818	0	0.217597	0	2.18196	0	0	2.03371	0	1.40948	1.96039	1.45891	1.02208	2.74167	2.86141	2.4185	2.48081
Tph2	ENSMUSG00000006764	0	0	0	0	0	0	0	0	0	0	0	0	0	0.045276	0	0	0.161835	0.09883	0.175233	0.129933
Krt23	ENSMUSG00000006777	0	0	5.88252	0.354372	0	0	5.98039	0	1.96764	0	0	0	0.045219	0.372557	0.488485	0.131374	0	0	0	0
Cnp	ENSMUSG00000006782	5.9481	3.54348	2.02448	6.37046	6.25889	1.3273	5.67132	1.36508	0	0	2.80508	0	5.93804	9.03248	5.98291	7.80094	3.34281	3.76468	3.18244	3.02357
Sulf2	ENSMUSG00000006800	21.079	26.7726	11.9576	26.7566	13.697	10.2699	7.45799	8.17129	0	0	0	0	13.3772	16.4549	14.6493	12.3571	12.1848	11.1361	14.4998	10.5292
Sod2	ENSMUSG00000006818	16.2648	11.2581	14.9882	10.3422	109.557	151.395	115.261	93.0844	103.591	27.0587	91.174	41.8412	52.2927	56.567	54.4751	53.0005	21.8695	38.4268	28.1637	26.4135
Tmco6	ENSMUSG00000006850	3.75008	3.892	0.945424	0.802631	0	0	0	0	2.19095	0	0	0	2.3024	1.19957	1.76096	2.32915	4.97837	5.69067	3.92658	5.25334
Stambp	ENSMUSG00000006906	1.24882	2.22395	0.65185	3.39792	0.277726	2.47273	6.10265	0.50814	2.14421	0.570844	0	0	2.52468	3.4031	1.95741	3.21796	5.55952	5.67363	5.91442	5.96842
Ezh1	ENSMUSG00000006920	8.54452	9.40478	10.1123	8.30674	1.30785	4.32211	1.72242	4.10591	5.77913	5.59861	3.94091	0	7.95885	8.60528	8.49732	9.9947	11.1857	11.079	11.9516	13.0705
P3h4	ENSMUSG00000006931	3.36975	11.0727	11.3842	14.3561	8.73696	5.53149	11.5709	5.6458	0	0	0	0	5.90977	6.70858	6.52855	5.49631	7.29965	10.1524	8.63206	7.91024
Ctnnb1	ENSMUSG00000006932	71.9884	90.0618	57.8922	91.3463	92.231	117.301	131.174	129.325	54.93	66.4387	104.348	13.7178	157.47	156.393	162.175	171.799	145.473	190.021	164.542	162.89
Eif1b	ENSMUSG00000006941	42.0684	50.6376	21.8961	45.9616	39.2583	51.1574	54.7223	42.0318	40.2087	20.7127	46.6364	43.8279	31.7275	24.5377	26.466	22.4201	33.2503	32.6147	33.4674	32.2078
Chrd	ENSMUSG00000006958	2.15798	4.62912	1.84949	3.04007	0	0.711473	1.16423	0.957393	0	0	0	0	3.18788	3.56496	3.90495	4.68266	1.29645	1.27071	1.13987	1.98277
Psmd2	ENSMUSG00000006998	66.8215	72.0498	69.3049	64.6832	48.2094	79.7165	87.1203	79.442	66.9499	56.0329	110.249	16.5066	121.493	118.791	128.134	125.636	201.116	197.052	183.852	204.848
Vars	ENSMUSG00000007029	8.41176	7.08116	5.77628	6.75648	8.10241	12.1531	11.5051	6.77422	3.30795	6.66032	1.65245	3.31645	16.6715	13.8301	18.3497	15.5872	27.8707	34.7376	32.7296	30.3249
Vwa7	ENSMUSG00000007030	1.29565	0.772025	0	0.744096	0	0	0	0	2.45338	0	0	0	2.04604	1.76562	2.02217	2.65186	2.53199	2.35137	2.00223	2.293
Hspa1l	ENSMUSG00000007033	8.99687	10.0983	15.0899	8.23503	9.73084	3.33225	4.71391	3.91469	3.96281	0	0	0	14.5952	11.1952	14.2107	9.60123	8.59939	5.83356	7.18954	7.04601
Abhd16a	ENSMUSG00000007036	32.0077	27.7459	14.6912	21.3114	0	7.24217	16.427	12.4574	1.99407	14.9789	14.8374	0	27.8409	20.4547	20.9073	21.4613	24.8166	25.3485	25.1181	22.4316
Neu1	ENSMUSG00000007038	2.86245	7.31181	1.43219	6.39431	2.17685	3.72131	3.14583	7.04083	10.4312	1.5052	0	7.9642	10.466	8.67079	10.4469	9.20209	9.91521	10.328	12.8408	9.83319
Ddah2	ENSMUSG00000007039	127.181	105.109	128.908	138.632	37.5416	28.8488	45.9105	42.8719	0	0	0	6.61766	14.5615	18.626	14.984	9.71217	4.91705	7.26232	5.68001	7.54829
Clic1	ENSMUSG00000007041	144.387	112.223	109.238	126.269	116.454	133.961	125.117	127.923	46.8067	41.3844	102.59	22.7976	45.0453	56.718	51.9489	38.883	69.4956	91.3049	111.323	74.4766
Lsm2	ENSMUSG00000007050	13.0704	15.412	14.5206	6.2336	18.8686	34.9155	27.6198	19.322	4.42691	0	14.837	3.81707	16.6245	11.3844	9.71785	10.4785	24.4522	24.1668	25.5354	26.4283
Pole	ENSMUSG00000007080	0.137595	0.354533	0.292193	0.211358	0	0	0	0	0	0	0	0	0.214324	0.455338	0.287264	0.398992	2.84439	2.95504	3.15193	2.43099
Atp1a2	ENSMUSG00000007097	118.691	126.087	168.889	68.5976	19.5943	20.392	23.8339	28.0553	36.3554	33.4155	31.9876	10.0803	172.462	170.159	208.682	239.014	198.31	178.588	167.135	192.24
Casq1	ENSMUSG00000007122	357.126	258.148	388.21	286.504	87.8071	64.8342	120.579	77.1989	48.7556	41.0213	62.7927	3.96305	456.359	332.202	355.257	389.736	516.966	390.379	385.427	460.344
Stx1a	ENSMUSG00000007207	0.638868	1.91157	0	5.42615	3.8033	0	1.97292	0	2.73395	0	0	0	0.650921	0.78259	0.928574	1.01913	1.15482	1.44858	2.2961	1.56213
Zfp775	ENSMUSG00000007216	0.630699	1.45169	4.81712	2.81302	0.829341	0.339334	0	0	0	2.34006	2.32859	0	2.18382	1.66882	0.743685	1.39227	2.54527	2.97643	3.09306	2.17658
Scube2	ENSMUSG00000007279	0.758686	2.73273	1.02292	1.5479	0.717644	1.09503	0.997651	0	0	0	0	0	1.83288	1.92344	3.1193	2.72621	0.749279	0.137248	1.01545	0.107643
Mrpl49	ENSMUSG00000007338	15.9182	11.3846	8.91357	9.22387	9.95269	9.61881	14.5796	5.28178	11.5424	0	0	2.63845	8.86787	8.18846	10.7777	8.44491	21.0882	20.2455	19.7953	20.8248
Dennd2c	ENSMUSG00000007379	1.3516	0.375523	1.1322	0.453991	0	1.46882	0.483697	0.568316	0.416463	0	0	3.57326	2.15906	2.46232	1.28671	2.13567	2.11935	1.17094	2.07011	1.85095
Mark3	ENSMUSG00000007411	12.6471	21.9534	16.2534	15.7973	12.7433	16.316	22.2959	13.8037	6.40908	6.52594	8.28366	1.84878	23.5496	25.2319	23.0309	24.6406	26.7279	24.616	27.4656	25.9991
Gatad1	ENSMUSG00000007415	19.9636	26.3367	22.3101	17.7183	20.5419	24.7926	21.5536	9.45645	6.77436	6.34534	17.4972	1.55669	16.9117	14.6156	15.4174	14.813	28.558	31.0093	34.2473	26.9961
M6pr	ENSMUSG00000007458	26.0913	23.828	14.1655	17.9285	30.8777	30.4634	36.6482	40.9093	26.7432	27.387	15.9832	10.0181	25.3062	33.2595	30.7344	29.0664	33.4948	37.3039	42.2712	40.6228
Lrrc8a	ENSMUSG00000007476	2.45032	4.66498	2.02087	1.98062	2.7145	3.82296	9.58611	9.01562	1.737	6.19314	0	0.958799	11.8313	12.416	12.361	11.8026	8.27037	8.4052	7.41961	7.05505
Mc5r	ENSMUSG00000007480	0.351095	0.539226	1.08866	0.168988	0	0	0.331646	0	0	0	0	0	0.569719	0.255534	0.408593	0.945464	1.27494	1.11945	0.746346	1.12178
Ppp2r1a	ENSMUSG00000007564	33.4818	36.5692	28.3438	36.2037	28.9463	42.5397	44.3041	22.2333	17.7724	13.7484	30.0229	0	70.0577	60.9357	64.1428	67.3386	82.725	92.1681	80.7503	84.9801
Fance	ENSMUSG00000007570	7.77987	8.04128	9.08828	7.21641	0.562169	4.64725	2.93853	0	0	6.41741	0	0	9.99893	8.92813	9.58009	11.9546	11.2981	13.0679	10.3186	9.71334
Tinf2	ENSMUSG00000007589	10.8977	7.73137	2.95235	9.67236	3.9287	8.95968	4.41055	5.6212	0	4.80401	0	0	7.39247	6.54838	6.27859	7.74397	11.552	11.7083	10.6603	10.4602
Dus3l	ENSMUSG00000007603	12.487	13.9051	5.2772	4.55405	0.612493	6.03678	7.36633	2.26753	0	7.86605	6.43779	0	13.595	9.52355	11.7036	11.12	18.7417	19.1803	15.3814	17.7867
Gtpbp3	ENSMUSG00000007610	2.82737	4.24122	1.18087	3.62539	0	3.01066	2.54586	4.96979	0	0	0	0	3.47861	3.46356	3.43082	2.80566	10.0695	11.3581	9.2835	10.5917
Tgfbr1	ENSMUSG00000007613	4.05697	7.54136	4.51948	4.44172	2.77843	4.65517	4.38593	6.94331	6.11339	2.05087	1.67605	1.29726	11.7036	13.3347	12.1637	17.9988	10.6969	10.9847	9.60809	11.7784
Homer1	ENSMUSG00000007617	3.64034	3.59283	3.04896	1.07507	2.84443	4.59475	5.84302	5.51478	0.774337	1.07057	6.63189	0.333248	11.3204	9.62774	11.1599	14.9294	9.83842	7.92172	7.65177	10.612
Cav1	ENSMUSG00000007655	68.4774	67.2398	63.0954	76.8087	212.812	217.932	239.672	282.09	7.1097	0.750806	0	2.12391	150.331	156.119	142.159	145.792	46.2957	36.9987	57.1924	50.5606
Arpp19	ENSMUSG00000007656	77.807	78.6084	108.929	147.777	62.9213	99.8273	61.522	58.8029	141.191	87.2551	14.2554	106.35	26.2315	33.8282	31.294	21.5301	88.545	79.3641	68.142	103.636
Bcl2l1	ENSMUSG00000007659	7.84652	8.60939	7.18403	13.31	8.34486	10.6542	5.42215	9.29459	9.315	12.0003	8.44649	0	11.2258	14.416	12.6981	11.6127	23.937	31.5325	28.9161	23.6995
Khsrp	ENSMUSG00000007670	8.28856	8.22697	3.94108	4.36614	14.2202	4.97591	12.1303	4.11467	2.77081	9.99113	0	1.11811	12.6763	14.2872	15.768	16.1934	26.4413	26.9272	22.4223	22.6307
Dio2	ENSMUSG00000007682	4.72299	6.16508	5.04153	4.28771	11.1875	31.2733	42.2409	29.8855	0	0.322536	0	0	8.99282	15.4291	11.2031	10.6309	0.84234	0.909488	0.607878	0.738877
Ccdc124	ENSMUSG00000007721	87.3832	75.5375	99.5749	98.7666	79.4485	73.3083	57.7497	40.3973	39.624	24.7516	60.945	12.5599	75.1099	57.8214	64.6975	44.1539	86.9062	102.038	101.393	89.4854
Cct4	ENSMUSG00000007739	96.5633	88.3321	109.633	100.52	97.5783	100.773	89.2566	122.714	77.7022	50.7985	64.929	46.4009	75.0758	70.0131	59.1213	63.2402	84.0358	88.9806	78.2607	92.138
Cpt1c	ENSMUSG00000007783	1.1114	2.2051	0	3.43941	0	1.01252	1.26356	0.371208	0	0	0	0	1.08511	1.0381	1.07548	0.790987	2.71341	3.76068	3.18552	2.79421
Twist2	ENSMUSG00000007805	14.8147	17.2537	8.08212	7.49004	18.7853	11.2743	24.7966	9.8008	0	4.47465	7.25913	0	15.8805	14.5951	20.7342	10.8519	11.3902	18.9745	18.1957	7.69324
Zfp655	ENSMUSG00000007812	6.01508	5.69849	0.952345	5.11295	16.7431	14.2819	16.3124	22.4379	24.1397	14.1676	10.2897	10.5366	12.0363	15.0851	15.1422	18.5922	7.21995	7.24218	7.29527	7.60926
Rhoa	ENSMUSG00000007815	207.017	163.891	98.6862	197.767	190.617	190.142	207.726	162.235	57.7686	52.7779	67.7527	20.9602	101.86	114.485	100.939	92.3479	111.353	120.795	116.959	117.518
Zmiz1	ENSMUSG00000007817	12.4909	7.619	8.20403	6.39094	1.90329	2.7603	8.25022	3.31238	1.82489	2.78412	2.21164	1.46648	11.1688	16.0792	16.6266	22.1622	26.4762	21.3992	25.1792	21.009
Ankrd26	ENSMUSG00000007827	2.22397	0.948256	1.48943	0	0	0.330499	0.290771	0	0	0	0	0	0.333776	0.44297	0.168168	0.508081	2.04644	1.95447	2.40033	2.21208
Aldh16a1	ENSMUSG00000007833	2.67875	4.88352	2.42769	5.36061	0	4.61778	1.54129	6.28423	0.356792	0	0	0	2.55491	3.25861	2.91919	2.55538	4.55395	7.68269	8.16833	5.51798
Hnrnpa0	ENSMUSG00000007836	41.9468	40.7949	38.4192	40.1229	52.3785	49.2652	53.5289	62.7254	3.71714	4.9874	10.9863	0	62.2006	51.8818	57.2284	56.3297	55.1419	67.8581	72.6834	48.5699
Prrg2	ENSMUSG00000007837	1.62975	4.14038	5.66014	4.11273	0	1.9029	1.22179	2.73629	1.2829	5.16743	0	0	2.53225	2.51432	6.08427	2.29519	2.86258	4.16705	2.64302	2.85962
Hnrnph1	ENSMUSG00000007850	111.261	79.136	46.769	74.6941	102.832	173.785	239.995	193.4	108.487	36.5015	30.157	17.2649	158.264	155.919	169.048	171.024	116.44	108.76	110.791	119.755
Ift43	ENSMUSG00000007867	10.9907	14.1511	25.6952	18.9084	36.6292	19.283	4.2327	15.7217	19.8545	17.7204	0	4.34163	12.8285	13.0317	9.86027	6.6507	14.5677	20.4	18.1633	16.6361
Id3	ENSMUSG00000007872	77.526	79.7853	82.07	141.499	75.0512	34.5326	31.5814	44.8661	24.2138	3.97102	43.3332	0	207.757	163.674	169.285	167.297	154.626	202.937	158.922	181.674
Tcap	ENSMUSG00000007877	1256.53	1137.06	1729.52	809.744	443.63	336.864	274.431	259.559	231.858	219.727	342.329	82.7744	2124.12	1426.92	1913.99	1514.73	867.034	826.779	753.429	784.754
Arid1a	ENSMUSG00000007880	2.81088	5.44415	4.18712	4.17624	8.60287	0.69654	1.45625	0	0	1.25239	0	0	5.19923	6.17047	6.63685	9.62351	9.73152	9.25229	9.27524	9.1491
Crlf1	ENSMUSG00000007888	12.0555	5.35744	9.3729	9.95884	7.29071	4.19645	0	5.09372	0	0	0	0	11.4148	8.52268	10.2104	8.98741	25.4666	23.9619	21.8672	17.0386
Ctsd	ENSMUSG00000007891	134.496	145.886	138.119	155.685	92.3503	106.352	105.791	69.8481	162.694	242.697	125.256	73.4663	312.845	273.285	292.262	282.524	578.281	674.057	580.597	656.946
Rplp1	ENSMUSG00000007892	3547.14	3242.03	5000.03	3476.91	6003.06	5095	2858.47	2877.56	4404.32	2818.06	5978.5	2076.57	1028.95	850.327	843.258	666.559	1223.83	1454.11	1528.37	1269.26
Abhd8	ENSMUSG00000007950	10.9852	10.1917	11.8013	10.8731	1.59695	1.87087	3.95649	4.11502	2.37151	0	0	0	10.2975	6.21003	7.89786	8.05745	9.23072	10.8168	9.72601	9.5973
Ift22	ENSMUSG00000007987	5.17263	3.66788	3.4907	5.62284	12.7157	10.7264	5.16286	2.01275	1.33023	0	0	0	2.02987	1.86839	2.30493	2.15615	4.6679	5.01532	5.36342	4.97997
Mid1ip1	ENSMUSG00000008035	30.1794	27.3015	23.2251	28.2308	40.3856	39.2469	37.2648	38.7031	56.7659	42.301	66.6428	17.2707	115.004	98.7901	103.399	97.6944	64.4637	74.2744	69.0504	63.6238
Ap2s1	ENSMUSG00000008036	72.8783	63.63	99.7805	73.3211	85.8136	46.7242	43.5037	45.4295	46.0751	16.9497	32.0661	8.43988	30.7004	22.9883	29.46	20.8228	50.8959	74.0384	76.0613	54.5641
Fgfrl1	ENSMUSG00000008090	5.26163	7.29298	5.2029	5.5956	0	2.60841	9.52174	3.02215	0	3.95099	0	0	10.8083	10.437	11.7207	12.1639	10.3349	11.9295	14.1674	13.1615
Fhl2	ENSMUSG00000008136	3.41982	2.98336	2.85186	0.818958	9.18399	9.31035	18.3599	7.26065	1.0578	0	0	5.06948	11.4635	8.85935	10.4015	10.2967	8.95724	7.00432	7.58181	9.01386
Emc10	ENSMUSG00000008140	27.2401	16.8539	22.4406	27.8927	11.0222	16.37	14.273	6.47818	6.2076	4.18274	0	0	30.6826	29.6296	27.2269	27.1972	45.0344	57.3645	50.0869	48.4011
Fbxw9	ENSMUSG00000008167	1.92075	5.65131	8.62048	4.81	6.20439	1.50238	4.50763	3.31305	0	0	0	0	2.22306	1.995	4.03602	1.42437	3.73731	3.99937	5.15021	3.63984
Fnbp4	ENSMUSG00000008200	3.35166	8.44232	11.8662	2.3924	0.643639	5.93271	8.25524	4.3956	5.25657	1.78594	0	0.847692	8.41536	12.0624	11.4584	14.9774	10.3034	9.45577	9.38129	10.6109
Cers4	ENSMUSG00000008206	1.98585	1.58511	0.988296	1.31157	0.291555	0	0	0.149528	0.367166	0	1.87117	0	0.490132	0.834896	0.763713	0.575122	0.397155	0.915931	2.08313	1.12049
Scrn3	ENSMUSG00000008226	9.0936	6.46771	5.10236	5.06745	0.420866	3.12417	4.40149	0	4.70504	1.2107	0	0	3.77576	3.5213	3.15981	6.1786	11.2359	9.0909	9.44978	10.9451
Phax	ENSMUSG00000008301	14.043	19.6077	20.4254	22.6473	28.6291	21.6468	31.5083	19.8461	5.10817	0	0	0	18.201	21.0094	19.9308	17.2073	18.0714	15.8624	17.984	19.1403
Tle1	ENSMUSG00000008305	4.10134	8.1811	6.60501	7.72486	6.23924	6.42668	8.01255	1.82328	0	5.46703	0	3.56315	9.79298	8.78217	8.2933	11.1508	7.92897	6.83782	6.84961	6.20175
Relt	ENSMUSG00000008318	2.86694	1.72211	1.08906	1.11461	0	2.07695	1.70961	0	0.729731	0	0	0	14.6082	10.5742	12.4319	15.6796	7.72586	5.8114	5.9229	6.37652
Snrpb2	ENSMUSG00000008333	21.9386	30.2766	36.2526	27.5637	41.6993	36.9091	37.3333	39.9713	29.4654	14.5034	73.3208	11.3996	14.008	13.8044	13.3541	11.1584	19.513	19.5765	19.6501	24.0617
Ubc	ENSMUSG00000008348	153.004	175.596	223.594	243.771	197.171	272.078	304.132	310.741	462.435	474.887	374.045	201.491	1412.97	978.889	680.483	946.644	443.457	422.93	429.057	373.828
Prpf31	ENSMUSG00000008373	21.2885	11.9397	16.7953	12.2656	10.9287	14.2592	19.2345	12.4816	3.18943	0	0	0	13.3332	13.9468	14.2827	12.4974	28.9909	26.3752	25.8912	28.2012
Sertad1	ENSMUSG00000008384	23.7352	29.3202	41.6721	30.5262	89.9908	48.9246	62.9296	67.7222	50.8764	51.8297	90.5494	18.7055	181.501	135.068	157.179	126.984	45.6441	44.2244	57.3469	45.771
Carhsp1	ENSMUSG00000008393	59.8385	50.0212	41.6992	57.2768	58.1283	65.7433	58.3221	36.7667	15.6315	12.7894	6.75114	6.21992	20.507	24.6704	23.7191	19.2199	12.3752	19.1151	18.4725	14.8997
Elk3	ENSMUSG00000008398	11.913	15.9136	14.9534	14.1915	13.1147	4.96385	4.72758	5.20973	0.493936	2.34592	4.34578	0	5.19094	8.27178	5.9273	4.83183	8.95558	13.787	15.0654	10.9562
Herpud2	ENSMUSG00000008429	18.418	15.8462	14.2224	16.966	4.43563	15.9045	14.2689	24.6085	9.85104	8.2165	33.7111	1.29219	22.5209	18.657	18.4855	23.8872	31.261	26.5854	25.7159	26.5003
Rdh13	ENSMUSG00000008435	1.7507	3.34205	2.70405	3.95473	20.0178	5.04671	8.91362	8.44975	2.43199	5.24536	11.8451	0	5.28495	6.1694	7.50655	9.41835	11.0174	9.4393	11.6251	10.3979
Nutf2	ENSMUSG00000008450	46.0362	29.3179	33.6498	42.6495	27.1801	53.8915	47.235	36.8565	21.9457	18.3803	38.1845	0	32.782	29.1301	32.8569	28.485	57.6698	59.4873	54.5371	61.6526
Arpc5	ENSMUSG00000008475	98.9282	124.068	111.195	94.8031	132.444	158.258	171.527	165.844	74.5088	59.8311	57.747	19.8346	56.4468	59.7889	56.6813	50.8443	39.3841	54.9831	50.5357	50.3097
Pou2f2	ENSMUSG00000008496	2.54557	3.62257	3.39382	1.61057	0	1.04226	0	0.571956	0	0	0	0	0.392491	0.430855	0.751027	0.295605	0.127868	0.025584	0.030297	0.042734
Mgst1	ENSMUSG00000008540	47.5971	91.1759	78.219	70.5498	96.111	85.4172	74.5911	85.9278	55.5542	28.9382	49.6282	7.59742	19.441	16.314	17.6362	12.9629	10.9555	24.0399	16.3933	14.5958
Nfib	ENSMUSG00000008575	29.5994	30.7258	34.979	31.6771	8.26837	11.9453	16.0434	11.6599	1.1207	3.45455	3.08377	1.35227	12.0686	12.6234	11.8896	14.2676	13.228	12.8525	11.8462	10.8339
Ubqln4	ENSMUSG00000008604	17.7238	12.8231	11.8426	13.3218	8.58538	11.0769	12.339	14.905	5.2029	15.5408	17.162	1.14992	21.0733	23.7049	23.9352	27.6697	38.6861	34.7184	34.7083	36.6487
Rbfox1	ENSMUSG00000008658	20.0579	3.52248	15.1769	9.12978	0	0.459284	4.49545	6.15271	0.960985	3.8768	5.88598	2.90612	32.3401	35.1891	28.4901	44.3178	68.7997	48.4098	31.9324	64.1331
Rps18	ENSMUSG00000008668	2292.06	2312.56	2856.47	2244.17	3347.89	2752.82	1607.1	1599.53	2266.26	1312.48	2713.58	1481.2	597.062	524.757	537.329	422.349	702.359	823.457	779.138	744.618
Rpl10	ENSMUSG00000008682	1309.8	1431.89	1640.25	1519.88	2255.01	1775.22	1309.45	1385.59	984.959	865.986	1378.5	595.886	578.353	501.438	503.859	420.793	671.87	708.302	717.999	697.894
Rps15a	ENSMUSG00000008683	199.143	198.198	281.323	197.734	347.56	259.155	146.693	157.25	226.387	135.706	391.208	238.353	39.4074	41.058	36.6426	25.4864	47.7858	49.2917	49.1341	51.7558
Ncaph2	ENSMUSG00000008690	21.5435	28.2163	36.1516	33.7345	25.0097	26.1063	32.4043	22.7	15.0837	23.1021	26.6011	2.79139	25.507	22.6335	24.1334	24.279	31.4169	38.6008	39.6933	32.1983
Hipk1	ENSMUSG00000008730	8.85612	7.81743	5.64032	4.93663	8.1311	14.5903	18.6937	10.3004	1.57927	3.54393	6.93703	0	7.94855	9.61566	12.1595	15.966	12.501	13.0862	14.5072	11.7632
Gprc5b	ENSMUSG00000008734	8.12752	12.056	3.21062	10.4163	0	3.4512	4.2513	4.88268	0.81423	0.828723	0	0	11.9341	12.6874	13.0642	16.3643	15.0417	13.7749	12.7667	12.9162
Man1a2	ENSMUSG00000008763	2.41377	4.54508	2.15749	2.62214	1.58143	2.69532	5.43537	2.92702	2.883	1.70631	0	0	3.10179	4.01459	4.00898	4.87246	5.59048	5.85579	6.77864	6.11681
Tppp2	ENSMUSG00000008813	1.86581	1.54364	7.67717	2.87991	0	1.65001	2.9539	9.24994	0	2.221	0	0	1.05796	0.938798	0.878354	0.832896	0.70591	1.42225	0.586903	0.789299
Acyp1	ENSMUSG00000008822	29.4227	22.7136	22.3275	26.2484	9.01243	20.0488	18.2215	19.3379	20.0579	6.14482	10.2571	4.92933	8.66882	9.37597	11.7481	5.08223	13.1093	12.4627	14.6877	11.2508
Cd163	ENSMUSG00000008845	19.8498	20.2332	8.62931	24.0484	7.89016	7.81525	9.69326	7.84661	0	0	0	0	3.07247	4.89817	5.48167	4.3373	0.038159	0.125722	0.234627	0
Hdac5	ENSMUSG00000008855	17.9429	23.3752	26.0511	24.4743	3.96409	10.844	12.3985	7.90509	0	3.50451	10.5057	0	29.0756	24.9926	30.2415	30.413	25.8437	26.8245	22.8919	20.5021
Rala	ENSMUSG00000008859	13.8447	25.1016	17.5965	23.927	13.1404	14.9648	17.9445	22.6278	15.2323	2.1471	18.8009	2.64093	8.82357	11.6027	10.7638	9.25197	15.576	17.7168	15.4169	18.8919
Clec3a	ENSMUSG00000008874	0	0	0	0	0	7.54595	0	0	0	0	0	0	13.1855	33.2776	17.2586	14.1199	0	0	0	0
Vdac3	ENSMUSG00000008892	147.617	132.945	187.233	161.51	141.762	124.321	154.959	116.812	132.051	112.782	82.9686	84.0695	131.346	122.095	117.352	108.149	221.704	191.527	186.223	216.505
Vps72	ENSMUSG00000008958	36.6107	31.4853	39.8123	38.344	62.6183	24.9978	26.1824	52.7476	64.8978	52.2698	44.5166	23.5928	56.7758	50.4824	60.8572	47.0137	94.5671	92.2192	84.78	92.3264
Gabpa	ENSMUSG00000008976	4.36184	7.15672	8.1083	7.71685	4.92631	12.3558	11.0164	9.65744	4.55861	4.31179	0	0	8.23067	8.67148	8.54007	13.0378	17.0027	14.4055	13.8932	17.7461
Dynll1	ENSMUSG00000009013	67.6254	89.2952	107.865	106.668	141.805	112.103	86.5414	80.5522	71.2835	48.147	82.1175	37.8755	32.6297	31.4693	38.5306	24.276	44.9328	43.183	53.3041	44.8561
Pdcl	ENSMUSG00000009030	5.40774	9.54734	5.60987	9.54705	10.9179	8.206	6.99794	5.50389	5.46493	5.92786	3.15686	0	5.63522	5.40067	6.85927	7.0634	13.0133	14.6332	16.1288	14.8779
Tmem184b	ENSMUSG00000009035	5.33244	8.47524	5.37723	7.75712	3.08748	3.49234	2.5104	5.98012	1.41691	9.00469	2.14903	0	12.0624	12.8832	11.8143	14.5237	24.1517	30.9465	27.9324	23.6137
Nf2	ENSMUSG00000009073	14.5607	14.4219	14.5842	12.2984	12.3499	10.2365	8.15983	9.54496	1.92657	5.66864	0	1.85346	15.9522	19.3145	18.9001	22.9786	23.1968	23.1692	20.7949	23.1709
Zmat5	ENSMUSG00000009076	30.3742	14.5676	28.8314	32.3618	34.3032	17.2688	8.20976	18.4044	8.14146	18.5051	0	0	14.0364	8.64777	10.3466	9.84089	20.3046	23.8189	20.9433	22.4514
Ewsr1	ENSMUSG00000009079	39.8406	53.2134	32.5437	34.7838	29.6873	49.8286	67.3454	59.2166	28.0274	34.6682	8.83794	27.1771	82.77	87.8324	91.0581	94.6251	79.3406	82.0672	65.5215	77.6645
Ap1b1	ENSMUSG00000009090	11.6915	12.1714	16.448	9.69119	2.04551	3.46147	3.41291	7.12895	2.96334	6.15714	1.54837	2.07308	15.5965	13.9031	17.0992	20.3782	17.8606	21.0856	19.9072	18.1026
Derl3	ENSMUSG00000009092	0	0.301918	0	0	0	0	0	0	4.14125	14.2302	0	7.56415	0.286775	0.141891	0	0.188013	0.604933	1.60307	0.305252	1.35745
Tbx1	ENSMUSG00000009097	4.12011	4.41055	2.10659	2.36135	0	0.559882	1.06337	0.483895	13.6121	12.4803	0	0	18.6707	10.7849	9.87697	15.8455	8.33774	9.63973	7.33056	7.54611
Bcl2l13	ENSMUSG00000009112	5.8875	5.66731	3.64238	2.82104	16.5529	6.21476	4.91642	4.35322	5.52647	3.73942	0	0	8.65643	8.06566	7.95364	11.4747	17.6913	13.5335	15.101	15.1874
Ccl8	ENSMUSG00000009185	23.5938	8.15956	3.78673	2.19634	17.5807	46.9252	39.2431	53.8091	4.88022	0	0	0	2.41391	3.4985	2.80632	1.85891	6.55002	31.6663	9.17962	10.8534
Lnpk	ENSMUSG00000009207	2.89601	5.20957	3.00062	3.47416	5.93009	5.01122	6.06708	4.36175	5.11466	2.2154	2.44011	0	11.7906	11.8502	10.2931	18.7199	21.2491	17.0946	17.9705	20.4483
Prr29	ENSMUSG00000009210	1.20531	4.71915	1.34061	1.16332	0	1.26845	0	0	3.45698	0	0	0	7.27853	5.2802	6.46677	6.26806	6.05646	3.3936	4.9173	5.56589
Rarres2	ENSMUSG00000009281	129.745	125.253	145.781	112.511	132.545	141.837	105.35	140.664	4.89053	0	0	11.3387	17.3631	18.9586	17.4758	11.6711	0.227771	1.59504	0.031562	0.384936
Pttg1ip	ENSMUSG00000009291	73.9344	65.5295	45.5968	75.9958	95.5761	116.017	115.601	130.611	20.5652	50.9159	23.0482	9.68072	74.216	84.7162	84.3224	81.0809	58.8241	59.1176	53.4697	53.2428
Ube2g2	ENSMUSG00000009293	53.771	61.6413	44.2749	55.1202	70.1878	78.7008	106.24	68.892	27.6846	24.1082	25.1658	27.7009	74.1425	78.867	90.761	69.2991	90.3161	78.8388	80.6111	85.7471
Met	ENSMUSG00000009376	1.74777	1.15113	0.53792	0.306885	0	1.01663	2.72184	5.69788	0	0	0	0	3.37152	4.93762	3.50371	5.94897	8.97816	7.82649	10.057	10.0874
Elk1	ENSMUSG00000009406	2.80042	3.22978	1.9478	2.18095	2.67845	1.88149	7.21029	3.77239	0	1.32737	0	0	2.44589	3.86048	2.5758	4.16228	5.86748	5.44648	6.17567	5.48844
Nav1	ENSMUSG00000009418	7.6263	11.3613	4.97842	5.29824	2.7535	1.75602	2.52386	2.90473	0	0	0	1.04581	1.63129	3.7451	3.72212	5.11077	5.72113	4.7758	8.31583	4.43025
Tnpo1	ENSMUSG00000009470	4.49309	8.84982	4.56487	5.09481	3.95293	3.75696	7.73328	6.24423	7.55476	4.92536	6.39048	3.97598	7.00842	9.76355	9.2471	14.3326	20.5162	14.1558	24.0637	18.5374
Myod1	ENSMUSG00000009471	7.45395	7.68721	11.9189	5.31189	12.1666	0	1.34871	4.72413	0	6.47665	3.48458	0	187.791	136.771	137.652	214.689	264.115	287.08	254.079	289.573
Rnmt	ENSMUSG00000009535	4.26864	5.52374	1.81266	5.09147	8.80371	11.3697	23.5165	12.6805	6.3678	6.766	7.73149	1.52925	8.70037	8.95033	8.00108	11.5106	13.2629	11.317	11.0306	12.182
Srp14	ENSMUSG00000009549	220.533	231.826	239.386	282.924	287.047	164	138.341	153.367	127.783	84.5711	180.288	99.5331	78.1504	70.7511	72.8853	60.089	92.6878	108.945	106.834	93.4527
Cdk9	ENSMUSG00000009555	13.2434	35.4709	15.9448	29.7061	71.2679	40.9902	55.1619	47.1403	21.6753	24.2166	49.4561	9.28541	43.7721	36.7319	34.8169	36.7236	27.6671	36.3547	31.3128	33.5316
Tor2a	ENSMUSG00000009563	9.74076	6.88714	0.414997	0.322997	1.90253	1.50538	12.5941	0	2.84498	3.08663	0	0	4.5125	5.82568	3.21626	4.37141	7.7488	11.2463	8.14036	8.21895
Fpgs	ENSMUSG00000009566	5.16391	4.67395	4.91454	6.2569	2.59738	9.60186	12.1348	18.5616	0	1.57223	0	0	8.02163	6.82644	6.20332	7.27213	8.91649	8.98562	10.0963	9.78394
Mrtfb	ENSMUSG00000009569	1.77289	2.49975	2.01438	2.72304	0.76101	0.886699	1.93219	1.63165	0.607921	2.59604	1.15918	1.05998	2.78761	3.05643	3.50281	4.99521	6.07675	4.4924	5.17913	4.98661
Cbx5	ENSMUSG00000009575	8.11609	5.8958	2.89066	3.49953	1.70845	2.55841	2.8884	2.63852	1.77877	1.15536	1.0959	1.77176	3.07749	3.98504	3.40227	4.22785	11.9944	9.70217	11.7795	12.8451
Apobec3	ENSMUSG00000009585	1.69159	3.15636	0.437393	0.42777	4.67997	4.28717	1.44794	8.31554	0	1.34796	0	0	1.65774	3.01789	2.73125	1.93329	2.04478	3.78732	3.19582	1.75432
Vav2	ENSMUSG00000009621	0.475015	2.06359	0.53135	0.678896	0	1.05123	1.51713	0.742205	0	0	0	0	0.812305	1.2242	1.00652	0.939915	2.24832	3.18026	3.00552	2.85704
Ppp2cb	ENSMUSG00000009630	20.2716	32.6549	25.0308	33.7309	25.0936	53.1146	41.7318	35.5285	24.334	16.485	19.8976	8.49184	38.3842	34.5585	29.5664	31.609	35.9842	41.0071	35.8147	41.2711
G0s2	ENSMUSG00000009633	32.7631	7.00907	8.72774	7.72527	0	0	0	0	88.868	37.7304	32.8251	25.127	4.44499	3.98976	4.15073	4.44026	33.1902	46.3637	56.8386	36.4583
Dmap1	ENSMUSG00000009640	4.67408	5.62783	4.11709	9.9056	0	3.01471	6.48696	0	2.77631	0	0	0	7.49588	7.25475	8.81626	7.31003	15.9978	17.0659	9.81674	14.3358
Mcu	ENSMUSG00000009647	9.20512	15.3045	7.88394	9.98281	10.6799	6.51217	10.5704	13.3145	11.4032	21.006	0	1.17433	18.0522	16.2218	17.3903	18.0266	36.2905	30.476	35.4655	39.8185
Bcr	ENSMUSG00000009681	3.88441	2.41012	6.48014	6.00144	1.78096	1.2647	3.39417	5.14882	0.471416	0	0	0	10.1123	9.431	12.9804	10.0277	4.35084	6.50554	6.49368	4.30115
Fxyd5	ENSMUSG00000009687	98.5721	83.2678	110.221	83.8275	123.724	82.0569	106.73	66.7463	23.6076	23.7069	8.75683	4.56869	51.2947	54.5756	56.0679	37.4245	39.3435	43.8064	51.8006	36.0369
Tfcp2	ENSMUSG00000009733	4.45231	2.06388	0.451471	1.62624	0	0.693626	1.90412	0	0	0.835294	0	0	3.26735	3.19705	2.2232	4.06079	7.30831	6.14493	6.07286	7.2947
Pou6f1	ENSMUSG00000009739	1.80165	3.52305	1.76452	0.835273	1.19037	2.4002	0	1.30047	0	1.25712	0	0	2.93703	3.72005	3.87803	4.81982	1.99887	2.85755	2.81415	2.57808
Ubp1	ENSMUSG00000009741	4.16389	9.7286	1.31785	4.23557	19.9951	17.1126	14.5352	11.2876	9.52296	6.27774	0	0	13.2598	14.3954	14.7353	16.0196	17.2965	16.4495	15.2086	19.6436
Nuak2	ENSMUSG00000009772	0	1.63194	1.42353	1.44406	0	0.452483	0	0	0	1.91303	0	0	2.86167	2.87078	3.1797	2.36961	2.28659	0.989041	3.00438	2.00522
Cilk1	ENSMUSG00000009828	5.65314	14.7435	12.7028	10.3783	4.71746	2.44751	2.3917	1.23935	0.764506	0.518198	24.9539	0	2.21648	2.51399	2.50248	2.24117	3.53954	4.15226	3.53163	3.11005
Sdhb	ENSMUSG00000009863	230.793	162.595	150.844	186.666	119.571	119.463	101.677	86.7794	102.006	34.6556	146.323	52.4923	119.229	117.315	113.267	96.9602	134.673	141.703	140.071	132.735
Cox4i2	ENSMUSG00000009876	0	1.42603	0	1.62796	0	0	0	5.40178	0	0	0	0	1.48463	1.74874	3.18493	1.30851	0.337466	1.5923	0.979683	0.417761
Snap47	ENSMUSG00000009894	7.85311	8.01808	0.786264	6.79836	15.452	7.03253	11.1919	1.8805	0	4.32413	0	4.53644	6.48304	7.71283	5.65433	6.57778	15.0718	16.4654	16.5793	15.4175
Kdsr	ENSMUSG00000009905	4.27515	5.5754	2.59069	5.69365	4.36913	4.82443	8.58722	2.22495	2.70753	2.91284	0	4.87904	3.37541	4.99664	4.41185	3.84503	3.84527	4.13365	3.60799	3.38365
Vps4b	ENSMUSG00000009907	10.6334	9.52117	4.85261	10.6272	10.602	13.1726	21.1222	16.7906	12.8195	3.2847	2.49988	8.07761	10.8214	14.3647	13.1351	14.759	12.3509	12.7258	13.7716	12.269
Rps25	ENSMUSG00000009927	1931.78	1618.05	1884.21	1892.06	1834.48	1681.21	1251.26	1201.59	983.599	506.891	1000.24	601.526	219.385	252.986	208.955	132.419	270.341	291.767	294.851	292.345
Tafazzin	ENSMUSG00000009995	10.9714	18.967	7.66141	14.5149	5.6198	12.3348	6.18454	13.6159	1.7457	0	5.34566	8.86648	13.7043	15.5025	14.4845	16.2019	24.0984	22.9705	18.8036	24.9787
Aldh3a2	ENSMUSG00000010025	7.83067	14.5998	7.82916	17.4812	5.45369	5.70338	9.09646	9.93363	1.93675	3.0743	8.63991	0	6.46024	8.64679	6.99206	8.74005	8.24659	10.3189	11.7145	8.38484
Tmem115	ENSMUSG00000010045	5.68951	12.3332	14.5388	11.0863	6.21748	8.22188	17.3082	1.87098	13.635	10.0664	3.45075	2.02726	18.8288	16.1391	18.9982	18.3559	22.3884	20.7275	25.7214	20.9411
Hyal2	ENSMUSG00000010047	4.68527	5.08901	2.79527	5.57439	4.00363	2.33059	2.20395	1.72476	0.92922	6.50132	2.76611	0	6.44877	4.49205	7.89167	4.00144	12.0899	12.8692	15.2187	11.2964
Ifrd2	ENSMUSG00000010048	9.42189	10.497	9.05173	10.6519	30.4984	30.4271	27.8989	40.5798	7.95444	15.6386	9.38458	4.32667	24.2722	23.355	25.5582	23.7255	35.9794	33.5472	40.0567	36.0564
Hyal1	ENSMUSG00000010051	0.886635	0.783293	0	0.27613	1.95699	0.894613	1.06689	1.51627	0	0	0	0	0.933335	0.579536	1.37135	1.46594	1.47152	1.35172	1.74253	1.29543
Tusc2	ENSMUSG00000010054	12.8881	20.169	25.4611	13.3814	19.3167	12.5648	15.3178	7.23638	5.77181	10.08	0	5.33388	12.0195	11.1462	8.70899	14.3743	19.0754	17.9763	17.0045	17.0046
Nprl2	ENSMUSG00000010057	13.3664	5.21745	2.86014	3.88245	20.3009	3.53418	0	3.7734	6.36085	1.50085	0	1.88106	4.52754	3.15886	3.49564	3.21195	8.13039	6.62332	8.46584	9.69816
Slc38a3	ENSMUSG00000010064	8.0794	7.70587	10.2266	4.44499	0	0	0	2.24369	1.89331	4.22561	0	0	30.6803	25.4313	31.0255	46.487	24.547	22.8711	20.3715	29.455
Rassf1	ENSMUSG00000010067	30.8771	22.2683	10.9179	24.2331	59.9555	67.3577	66.8645	73.6646	57.0502	26.9813	33.6588	9.67411	34.9831	34.0544	36.1734	35.9762	26.9231	23.1584	28.3398	33.1597
Slc3a2	ENSMUSG00000010095	38.1733	19.8539	11.9886	25.094	124.225	164.718	174.045	188.892	97.8472	95.8773	61.3119	44.3801	260.661	209.89	247.088	220.341	92.7285	97.6336	107.152	98.7864
Nxf1	ENSMUSG00000010097	13.0624	16.7029	9.80822	6.11208	5.46524	10.7906	25.5739	21.7875	4.01342	29.1895	9.49971	0	21.1928	22.2854	25.7194	27.4546	27.0383	26.3496	22.792	26.0465
Stx5a	ENSMUSG00000010110	33.873	31.3265	28.6885	25.2001	11.043	16.3208	18.8292	8.77406	40.1715	26.6643	18.5494	8.04495	23.921	19.3478	21.0978	21.468	26.3848	25.701	25.0622	29.2751
Slc47a1	ENSMUSG00000010122	3.82298	1.32542	1.7947	1.18001	0	0.384946	1.79154	0	0.696505	1.28119	0	0	4.08061	3.91902	3.89768	4.71917	5.34602	4.52989	4.94122	4.85583
Tnfrsf13b	ENSMUSG00000010142	3.45429	5.80218	2.9973	3.77147	0	0	0	1.6629	0	0	0	0	0.22833	0.288026	0.523669	0.148569	0	0.054319	0.091262	0
Prox1	ENSMUSG00000010175	0.808158	0.453691	0.785386	0.259752	0	0.495934	0	0.668753	0	0.60126	0	0	0.651224	0.56359	1.13932	1.24886	1.27791	1.16274	1.34762	1.46462
Raver1	ENSMUSG00000010205	1.70068	0	5.7724	0	3.08203	0.88473	5.00167	0	1.32375	0.194993	3.56064	0	10.0597	9.19586	6.95991	8.45769	14.7379	18.444	14.2246	11.3865
Tmem86a	ENSMUSG00000010307	6.07638	7.41014	10.2554	7.88521	0	0	1.45769	0	7.15418	9.8139	0	2.42917	4.54719	3.16185	4.59133	5.20301	18.528	15.9527	19.9036	19.2229
Ifi35	ENSMUSG00000010358	11.4471	16.1363	28.2821	16.0626	44.8163	46.8453	44.8484	76.3347	20.0825	0	0	6.42317	20.3059	22.179	22.6147	19.0771	12.257	14.8624	10.2434	11.4402
Rdm1	ENSMUSG00000010362	3.39949	10.4102	19.1969	17.3493	15.3037	7.02793	5.30055	6.65283	0	0	0	0	6.46837	6.45502	5.72086	5.36003	4.95678	6.94443	4.421	5.6744
Nedd8	ENSMUSG00000010376	131.253	129.69	191.829	128.719	184.897	133.614	128.426	81.2416	131.129	55.9828	288.094	68.3891	66.1773	66.4956	64.5345	46.7021	116.495	125.91	141.339	121.15
Gosr1	ENSMUSG00000010392	4.55534	2.94652	2.4595	2.872	8.87876	6.80747	10.1907	6.53224	7.16359	2.91151	1.66091	3.73948	7.76461	9.08776	8.26764	10.2446	12.8084	10.5851	11.9497	11.2552
Mrpl52	ENSMUSG00000010406	78.89	107.341	127.58	92.0399	150.894	76.5597	58.4533	35.143	90.2836	110.634	212.36	10.0418	36.3157	34.2757	35.791	19.6164	59.7057	86.3752	81.9791	67.0206
Kansl3	ENSMUSG00000010453	11.4028	9.86577	11.2752	7.26461	10.2891	10.6686	12.086	16.4518	6.53362	15.8406	5.91901	2.19828	18.672	21.5066	19.5663	30.6334	17.9496	14.8847	16.1374	16.4106
Eya4	ENSMUSG00000010461	3.1928	3.74188	3.27689	1.77239	0	0.528595	0.694834	0.980902	1.04945	0	0	0	7.13309	5.70837	5.42843	12.5772	29.1457	20.235	17.9915	30.6298
Ebf3	ENSMUSG00000010476	2.2407	3.00585	2.48795	3.43735	0	0	2.17054	1.29261	0	0	0	0	0.789315	0.879498	1.26881	1.62382	1.10678	1.27685	1.4081	0.733898
Uckl1os	ENSMUSG00000010492	3.77549	7.35598	2.67462	7.87584	1.86087	3.3104	2.10582	3.43067	0	0	0	0	7.43515	8.88473	7.10646	11.2596	1.94558	2.41315	1.56206	1.79711
Faf1	ENSMUSG00000010517	10.0959	9.99031	7.70823	10.0854	2.35304	8.67507	5.0529	3.90281	8.17483	7.22251	10.1812	0.721887	8.38485	8.19117	8.9571	9.97108	16.7798	15.4714	17.6088	17.6945
Tsacc	ENSMUSG00000010538	12.2046	12.8332	8.35126	6.35665	19.9081	4.32836	4.55514	1.84526	3.49165	0	6.8149	0	2.97514	1.43445	1.0975	1.28678	2.56613	4.40693	3.4176	3.22357
Mettl16	ENSMUSG00000010554	0.740234	6.12744	3.15737	2.30215	8.05793	4.23179	5.14501	3.20294	3.66214	3.30274	1.40382	5.70867	3.15803	3.01424	3.92755	4.5083	4.9853	4.32111	6.46831	6.18429
Pigyl	ENSMUSG00000010607	20.8235	23.828	31.9047	22.8501	10.8075	14.3272	14.5157	15.7211	2.37891	3.74035	25.8317	0	9.27595	6.41156	9.28514	7.44277	19.6145	23.2923	18.8883	19.3224
Rbm25	ENSMUSG00000010608	29.1665	24.6496	38.4151	18.0464	11.4604	15.8907	16.1777	24.2821	9.48509	1.99224	1.24726	4.93833	27.0913	37.8647	37.8118	35.1933	30.935	33.564	32.566	32.0937
Psen2	ENSMUSG00000010609	7.75064	22.0692	9.76857	23.0164	7.72435	2.46339	6.69841	3.3511	0	0	0	0	5.83094	6.24046	6.63231	5.07883	4.16894	5.8281	5.29744	5.02415
Plcd1	ENSMUSG00000010660	11.1301	12.4969	9.37902	17.0218	9.69748	14.6644	15.649	15.6113	1.8472	4.18546	0	0	13.8846	13.866	16.4348	15.1125	7.2503	9.68458	8.70537	8.49187
Fads1	ENSMUSG00000010663	18.9577	16.8725	8.86817	11.5599	9.8959	10.306	10.1984	8.17056	3.26724	1.19971	10.2574	0	6.76216	5.07515	7.65504	7.05549	16.0858	23.3228	19.8747	18.4207
Lmbr1	ENSMUSG00000010721	2.12738	4.11637	4.28692	3.504	0.638422	1.81822	2.25343	2.71988	1.60406	2.38155	0	0	3.23414	2.89847	1.80811	4.12883	2.26686	2.37186	2.80342	2.38524
Tnfrsf22	ENSMUSG00000010751	0	0.171677	1.63063	1.71289	0	0.331555	0	0	0	2.88819	2.31351	0.13068	0.296589	0.285976	0.319401	0.485284	5.87406	7.05419	7.79519	5.29458
Cars	ENSMUSG00000010755	10.2869	14.4205	4.76315	19.3031	63.9131	46.7699	55.5579	49.4619	9.75001	7.94896	18.386	4.56189	49.5948	42.1144	47.9234	39.8328	47.3423	42.0474	41.7223	46.9114
Wnt2	ENSMUSG00000010797	1.94549	9.99794	6.91516	5.36871	2.89303	7.28313	2.39466	2.47779	0	0	0	0	1.64166	2.47683	3.00957	1.63288	1.671	1.37368	3.05353	0.942525
Kdelr3	ENSMUSG00000010830	19.8995	21.322	13.9202	23.2152	44.0872	8.35717	6.47389	10.0809	11.1756	11.9581	0	5.46946	9.33924	6.90583	7.77638	5.88256	8.39501	7.93874	6.6499	7.85819
Apip	ENSMUSG00000010911	11.3078	17.1629	22.6886	29.3802	23.2651	5.29849	21.1021	9.67879	17.0087	8.74109	0	0	11.808	12.1101	10.4013	8.17672	17.8722	22.2024	21.3892	22.0936
Pdhx	ENSMUSG00000010914	6.32525	7.90709	12.711	6.38319	7.63669	12.5448	7.72873	5.83892	10.7042	3.20278	0	8.42769	14.9959	13.6977	12.7334	14.7449	18.2534	18.3609	17.886	19.7958
Vac14	ENSMUSG00000010936	4.77299	4.80082	6.86731	3.33144	0	0	3.14409	1.92897	1.71785	3.67367	0	0	7.36656	6.17993	7.25486	7.61276	12.9864	13.0902	13.2633	12.0443
Mcoln2	ENSMUSG00000011008	1.47425	1.24048	3.41684	0.274313	22.198	23.7266	27.5851	17.7422	8.52915	0	0	0	7.19979	10.3664	9.19871	8.6286	0.717111	3.47319	2.48574	0.75243
Akt1s1	ENSMUSG00000011096	34.7204	29.8896	49.6279	47.0187	52.3503	34.1751	27.1939	18.3577	25.0439	42.5801	13.3743	19.3608	62.4052	41.7313	56.8144	41.3846	84.8221	89.4333	97.7478	90.4372
Tbrg1	ENSMUSG00000011114	30.0278	44.571	36.9225	43.6056	56.5963	67.1503	77.7262	69.8495	23.3984	33.1126	16.8701	13.7406	52.9364	47.2949	51.5345	39.1552	40.825	43.9673	41.6708	40.0153
Adssl1	ENSMUSG00000011148	192.3	149.921	168.232	158.258	71.1137	52.6565	49.5576	58.8074	88.9155	58.6991	61.4103	24.3643	342.881	233.363	273.437	300.501	213.35	182.937	161.66	182.321
Brf1	ENSMUSG00000011158	8.45874	18.8006	8.88965	10.4079	3.54195	5.78436	8.55757	6.41123	0.935889	3.20073	0	0	13.5221	15.5313	15.045	16.4226	16.4876	15.0798	14.3066	14.3395
Odc1	ENSMUSG00000011179	70.8406	87.2741	60.8433	76.6805	216.415	245.47	245.941	272.249	76.9948	65.1703	168.736	23.1943	259.869	224.783	220.415	213.369	215.223	209.264	243.693	212.072
Thg1l	ENSMUSG00000011254	4.05447	3.70473	0	4.87248	11.7075	5.03977	8.34492	4.79352	2.82599	0	0	0	2.74592	3.22777	3.05457	2.85412	7.67023	7.11559	7.29416	7.22367
Adam19	ENSMUSG00000011256	1.95063	4.58953	4.84849	6.35873	0.203875	2.20178	2.42166	3.27873	0	0	0	0	1.69193	3.33839	3.44076	3.80689	5.27937	6.68167	6.83301	5.1067
Pabpc4	ENSMUSG00000011257	37.7808	50.9695	46.5718	52.4698	31.0102	54.1311	54.1911	47.392	32.4516	33.4094	51.9477	12.3229	85.3262	87.5353	81.9233	81.4126	125.217	118.48	122.264	120.764
Sugp1	ENSMUSG00000011306	4.41085	5.66001	5.11303	5.11815	6.52296	7.32224	8.11247	9.40503	2.44106	13.9161	0	4.43869	9.79195	8.52447	8.78822	9.17452	12.579	14.6729	11.8756	13.1178
Dhdh	ENSMUSG00000011382	3.26947	4.23648	0.97557	2.79698	3.59914	0.731989	0.836863	3.88873	0	1.00253	0	0	2.2895	2.19359	2.35612	3.59728	3.83717	3.86421	3.34207	4.2144
Zfp790	ENSMUSG00000011427	0.575075	1.54391	1.63268	0.526306	0	1.91561	5.27876	0.718434	1.27331	4.66906	0	0	3.6392	3.52919	4.44711	5.3891	6.52276	5.82292	5.77555	7.08158
Fuz	ENSMUSG00000011658	2.54366	4.35125	5.06296	8.34891	1.09275	0	13.7694	7.17127	0	0	0	0	4.2152	5.09596	2.99416	2.98512	3.03552	4.68665	4.65561	3.54889
Pgam1	ENSMUSG00000011752	17.0743	26.8874	26.5013	28.2387	30.1959	38.1276	47.5835	87.5107	191.882	116.058	104.93	157.915	48.097	47.0049	48.746	41.8199	55.6082	74.8441	72.0541	61.0237
Evi5	ENSMUSG00000011831	9.6269	9.9504	7.85836	7.40064	4.21848	5.15456	4.57418	13.4741	7.34071	2.09456	0	2.31658	3.84768	4.79132	4.47149	6.38184	7.52429	8.20677	6.89367	6.79705
Evi5l	ENSMUSG00000011832	7.25384	8.40184	4.97043	6.79244	5.22023	5.9956	17.0829	3.77921	0	0	0	0	3.91925	3.87039	6.56187	5.06056	6.05591	5.69898	5.69611	6.6632
Snapc2	ENSMUSG00000011837	5.98227	9.20615	6.9095	13.9224	12.5448	4.36423	5.82	5.82755	3.7919	4.48466	17.7818	4.69834	8.70286	5.98602	7.76252	5.76563	18.1667	17.3769	19.3431	14.1438
Git1	ENSMUSG00000011877	6.21459	10.2121	5.55815	6.41235	6.083	6.23399	8.80391	4.37611	0.531577	2.99806	4.13865	4.78908	15.6015	15.6107	18.5545	17.2992	29.9131	28.0463	32.1374	29.1442
Gltp	ENSMUSG00000011884	29.5658	34.1819	25.0904	29.6106	46.9985	23.6708	23.9067	12.0932	0	0	25.7445	0	7.26783	5.78164	6.9793	6.61926	7.48139	12.6549	11.1228	9.59685
Bnip2	ENSMUSG00000011958	57.8344	67.0716	67.3736	54.46	55.3654	53.6352	47.0424	69.2941	24.7839	19.1898	29.5853	15.9743	36.7872	40.6707	31.3563	35.7778	51.5078	50.249	50.3409	50.2461
Ccnt1	ENSMUSG00000011960	2.7977	3.29389	3.1685	2.28491	3.40197	3.02313	5.58859	7.13074	5.26285	4.13162	1.30421	1.16079	7.80509	9.73683	9.13412	12.9953	7.36251	7.19139	7.7924	7.75211
Scarf2	ENSMUSG00000012017	5.38425	7.45639	6.92839	8.74666	0.333831	1.99054	3.35407	2.89506	0	0.530562	0	0	16.803	14.8933	16.7772	12.4074	4.99685	7.07615	5.68475	4.17628
Brms1l	ENSMUSG00000012076	5.90258	10.265	1.50639	8.47903	4.25043	4.40822	7.90595	5.22001	1.51562	0	21.4235	1.54674	6.10152	5.77385	6.25601	5.20651	11.4806	10.762	10.4799	14.2079
Med15	ENSMUSG00000012114	8.63027	16.5117	12.3349	8.63511	11.8801	7.11849	11.8403	10.487	5.22954	9.88571	6.05056	5.6354	12.5217	13.373	13.3847	16.174	12.8515	15.1061	14.1955	11.7516
Dhdds	ENSMUSG00000012117	4.19969	9.74795	15.0382	9.61906	2.99121	5.38949	7.23311	5.33698	6.78886	4.60088	5.18025	3.39687	7.17618	8.17507	5.52326	6.18149	14.0995	13.3142	14.1104	14.2811
Tjap1	ENSMUSG00000012296	5.33257	10.0929	9.69863	7.40176	9.43459	9.66508	10.2425	14.3098	7.89706	3.061	0	0	26.3092	24.0272	30.7267	27.5496	43.1331	35.1044	30.8784	36.5188
Rpl15	ENSMUSG00000012405	456.047	390.678	483.244	443.948	734.572	546.774	490.599	453.284	460.852	385.88	551.654	279.004	188.938	163.956	171.287	139.884	225.041	241.414	260.293	235.149
Tmem167	ENSMUSG00000012422	9.51135	8.74993	6.0793	5.50872	14.3741	14.1809	12.0453	9.17269	8.05948	17.7381	6.05516	5.31214	3.89295	4.30162	3.3999	4.85026	6.92953	7.91879	7.5053	7.97753
Steap4	ENSMUSG00000012428	9.05507	4.06872	2.36096	5.58338	13.1229	56.228	51.175	85.7262	10.9633	1.79869	16.2813	2.02595	70.8959	78.879	83.7691	73.9585	0.460151	6.46022	0.818586	3.26384
Mplkip	ENSMUSG00000012429	5.53278	7.80685	18.4484	9.33105	5.00653	1.07641	1.40063	4.64909	11.6809	10.5735	0	1.03054	4.03212	3.54869	3.43503	3.25754	3.91026	4.5991	4.88764	5.75819
Kif11	ENSMUSG00000012443	0	0.549514	0	0.431976	0	0.17388	0	0.161603	0	0	0	0	0.068966	0.283154	0.323748	0.114056	2.98669	3.34775	3.77278	3.18421
Rpa3	ENSMUSG00000012483	26.2805	11.8759	31.2041	30.7755	16.6476	21.4697	15.2265	3.50101	60.7681	25.379	14.399	0	3.04603	3.94194	3.54313	2.2262	14.5874	14.5432	13.66	13.9385
Mlkl	ENSMUSG00000012519	6.21374	1.33013	0	1.05373	2.80678	3.52625	13.3843	17.5237	19.8336	0	0	2.14704	2.40062	3.36477	3.03214	2.01957	9.41373	14.0026	12.34	7.70319
Tnpo3	ENSMUSG00000012535	14.1653	10.3799	16.4824	8.06254	19.0555	15.8549	22.2285	10.6852	3.25567	3.95345	4.53135	7.32419	18.5887	18.0949	16.0877	19.3218	24.1513	23.5547	24.8454	25.353
Ttll5	ENSMUSG00000012609	0.639675	1.45284	0.674231	0.911767	0	1.57585	1.44457	0	0	0.166922	0	0	0.711646	1.2571	0.905855	1.41706	3.93777	3.54509	4.04223	3.36285
Zfp715	ENSMUSG00000012640	2.00999	3.26771	2.67405	1.19281	2.56272	3.02591	12.8768	5.33114	7.43682	2.57133	3.31677	5.58329	5.61494	5.49905	4.63844	7.53397	8.61818	8.81663	8.70692	11.3173
Retn	ENSMUSG00000012705	13.5691	0	0	0	0	2.27241	6.29341	13.0743	0	0	0	0	0	0	0.518911	0	0	0	0	0
Rps5	ENSMUSG00000012848	1580.95	1411.75	1709.14	1500.25	2240.14	1492.76	1122.2	1145.2	986.91	1181.02	1730.06	802.539	550.948	430.267	425.154	381.034	570.065	623.692	655.379	585.494
Adgrl1	ENSMUSG00000013033	1.12966	2.18501	2.30371	1.86407	1.37893	0	0.32625	0.344641	0	0	0	0	2.69616	3.98509	3.66774	3.59949	3.58379	3.58285	2.80165	3.0327
Amotl1	ENSMUSG00000013076	20.2146	22.6293	17.5568	13.9555	11.2773	13.5941	14.1836	14.8131	3.49245	6.45608	5.27126	2.38586	26.3817	27.829	32.6117	43.4996	41.023	33.7397	34.7328	38.5236
Etv5	ENSMUSG00000013089	3.7873	6.08692	4.95987	6.44405	5.04781	3.31425	0.89157	7.34684	0.97052	1.46407	17.573	4.14233	11.123	9.54462	10.1738	14.2296	13.6193	10.9773	11.2939	12.1786
Gfod2	ENSMUSG00000013150	3.10218	3.16812	3.54454	1.97806	0	0.514508	3.19168	4.71399	0.930763	1.3309	0	0	2.46937	2.7704	3.35402	3.62777	3.60815	4.40694	4.44035	4.24935
Enkd1	ENSMUSG00000013155	2.25238	1.85275	0	2.8773	2.76275	0	0	0	0	4.71916	0	0	1.83549	0.793258	1.10584	1.02435	4.21819	5.07709	6.40378	3.03676
Atp6v0d1	ENSMUSG00000013160	32.9154	35.5461	48.0798	28.6471	39.1683	40.6306	78.3299	50.2829	57.1956	26.1558	70.4156	22.5005	52.8224	42.99	48.0785	41.0432	43.4836	48.9259	49.5755	41.6452
Ptprs	ENSMUSG00000013236	7.15008	4.906	8.22512	4.47378	0	0.498453	2.57162	0.761665	0	0	0	2.01006	6.12861	7.11219	5.61298	7.12614	4.17643	5.17513	6.70881	4.15194
Slc41a1	ENSMUSG00000013275	3.68405	6.08462	1.79921	2.63176	2.5579	10.955	12.8726	26.2718	4.41173	4.42464	2.05393	3.1472	17.378	25.2959	23.1735	32.548	9.6641	10.3415	9.5953	10.7029
Iglon5	ENSMUSG00000013367	3.92682	0.662157	2.18197	0	2.35313	0	0.478633	0	0	0	0	0	0.91922	0.980465	0.928195	0.467762	0.464407	0.62401	0.244729	0.369802
Zfp651	ENSMUSG00000013419	16.6227	15.127	16.2957	11.6648	14.3626	5.78063	7.21578	6.78655	4.33059	4.3392	4.51544	1.11508	19.4654	19.1772	16.907	20.1932	21.1483	19.1256	17.0086	18.8568
Nelfb	ENSMUSG00000013465	11.1361	14.7827	9.42982	18.5797	8.77488	10.1113	15.5997	9.79576	4.22741	16.9576	0	0	12.3019	12.1177	12.3738	11.584	24.7071	26.7607	24.0654	23.5184
Card14	ENSMUSG00000013483	6.81091	2.33212	3.71819	1.96433	3.76028	3.91099	5.33847	3.41757	8.22708	9.55609	10.7015	0	80.5036	55.7782	60.5115	98.9189	21.4191	37.5193	21.2974	22.8967
Tmem175	ENSMUSG00000013495	0.640739	1.85721	3.05643	2.83418	0	0	1.66362	0	0	0	0	0	1.90574	2.20292	1.1286	1.49107	3.83321	2.39315	4.13803	2.28587
Tango2	ENSMUSG00000013539	10.0096	10.3709	10.7644	15.0033	0	3.7626	11.7087	15.2032	2.12836	9.66315	7.10982	0	4.72982	4.30983	4.88486	3.81907	6.68734	4.91254	5.16966	4.99127
Aldh1a2	ENSMUSG00000013584	6.21418	5.545	1.67013	8.22305	2.4706	14.8764	19.8189	7.43282	0	1.83957	0	0	2.44369	3.85381	1.31094	3.45778	0.840611	2.54423	1.00606	0.687343
Ndufs2	ENSMUSG00000013593	116.876	131.638	102.452	130.873	88.9442	63.2434	61.6638	90.7265	55.5436	27.4396	56.7573	13.6103	127.46	123.262	145.873	123.817	123.633	145.918	135.932	132.475
Atraid	ENSMUSG00000013622	78.1081	75.7972	97.0015	88.6076	71.5948	57.218	69.6212	38.8587	40.3419	18.2413	0	24.291	32.9514	27.0191	32.4549	28.991	32.2086	33.3848	29.3086	29.9284
Cad	ENSMUSG00000013629	4.73844	1.83643	5.97145	1.29229	3.30684	1.74046	2.52369	2.20205	0	0.47824	0	0	3.94968	5.34983	5.1109	5.45771	19.1762	19.3449	21.5509	17.1942
Sh3bp5l	ENSMUSG00000013646	7.61349	11.6472	6.79883	7.38719	3.33058	7.12031	8.59906	3.15381	0	0.237999	0	0	9.0863	9.64957	9.42776	10.0179	14.7799	15.7554	15.4556	16.8726
Atad1	ENSMUSG00000013662	9.51261	12.6754	10.0533	10.5659	7.5859	10.8843	19.1737	20.5352	12.3542	11.3157	10.3518	4.01882	16.4069	20.0209	19.1379	22.1229	31.8057	29.2455	33.6461	33.8754
Pten	ENSMUSG00000013663	7.89668	8.05878	6.25658	7.315	7.53699	6.80226	9.19327	8.71742	7.85824	5.67956	8.61416	0.742432	5.60675	7.51462	5.86349	7.70692	9.59057	9.48614	10.7765	8.98999
Pea15a	ENSMUSG00000013698	54.6708	65.3298	49.1225	74.7878	54.5774	83.9226	86.1146	71.6137	56.9995	23.7293	48.1522	24.202	33.4585	38.3088	32.9592	32.9086	43.761	50.7462	56.6898	43.1925
Timm23	ENSMUSG00000013701	142.699	140.864	111.525	141.759	255.482	231.669	251.884	195.773	126.337	55.5267	60.6195	39.5437	132.434	123.895	130.385	109.216	161.164	136.903	143.912	152.644
Tnfaip8l2	ENSMUSG00000013707	10.4595	9.96625	14.2457	7.27379	7.44734	2.74664	0	0	0	0	0	0	0.309515	0.840709	0.468536	0.327152	0	0.659819	0.184486	0.114327
Trnt1	ENSMUSG00000013736	7.54586	15.4827	8.76836	9.20304	23.1475	24.0581	21.5735	19.3394	21.2558	9.62648	29.2399	0	17.396	16.5684	13.9697	17.3868	28.0884	24.3489	23.3581	26.7949
Ehmt2	ENSMUSG00000013787	22.2555	22.4343	20.3119	22.7345	10.9415	5.77542	8.41301	6.54717	3.75804	19.902	6.92696	0	14.861	14.5271	15.0325	14.4166	15.8047	24.2078	21.714	18.4834
Elof1	ENSMUSG00000013822	63.3549	64.3259	91.5026	79.1914	95.4818	84.958	45.2088	50.8437	37.3028	51.2288	28.1428	12.6299	25.3176	25.928	27.6229	18.6505	36.1858	44.7317	48.3833	40.6223
Med16	ENSMUSG00000013833	6.26044	7.73642	10.333	10.9639	3.61165	4.18048	9.26388	10.7416	0	0	0	0	14.2566	9.10726	14.2944	12.2268	11.6167	12.3493	12.393	11.4421
St3gal1	ENSMUSG00000013846	7.74113	11.283	8.76702	10.133	18.2248	27.3244	35.3873	32.5821	3.71127	3.94449	3.36613	0	32.7954	45.1499	46.0391	43.3747	32.8276	32.8813	33.0286	35.3315
Tmem259	ENSMUSG00000013858	29.9798	33.4991	27.931	32.7382	12.747	17.9104	13.4623	18.1197	0	1.27911	14.3573	1.99901	49.8157	36.9021	49.7656	44.5392	35.6095	44.7654	41.5965	39.4087
Rnf170	ENSMUSG00000013878	3.06158	10.33	6.67886	3.88806	2.5066	1.17179	3.38309	1.51762	0	2.47453	6.08164	0	4.52615	4.4293	5.10349	5.19759	8.16576	7.77536	7.30812	7.77637
Clip3	ENSMUSG00000013921	8.93583	9.65731	6.9852	7.96987	7.70784	7.74522	3.8085	5.31016	0	0	0	0	3.37417	4.30032	5.32426	4.62237	4.44888	5.33917	3.70346	3.36472
Myl2	ENSMUSG00000013936	1574.98	1244.76	1823.07	2849.49	2730.76	739.137	620.705	1171.67	1229.78	715.81	887.301	482.964	581.641	405.939	669.068	313.053	345.652	204.649	429.395	257.557
Dedd	ENSMUSG00000013973	18.2884	16.038	6.64381	15.137	9.58485	10.5863	6.78297	8.82825	10.2622	2.77912	3.7962	1.65836	15.5638	15.0298	15.9479	15.8395	21.0117	21.5796	17.4503	17.625
Nit1	ENSMUSG00000013997	10.6597	6.85095	3.82105	6.95168	1.43002	0	3.25935	2.91393	0	0	0	0	5.95114	4.79977	5.40604	4.25226	12.3674	13.5418	12.285	11.8993
Prdm15	ENSMUSG00000014039	1.59682	0.327446	0	0	0	0.631595	1.60853	0	0.89667	0.93167	0	0	1.5507	1.92099	1.76578	2.38545	2.47183	3.02321	2.79651	3.24972
Rnf168	ENSMUSG00000014074	8.98321	7.46267	9.64644	7.15791	1.64061	1.39447	5.14222	2.77379	3.69315	0	2.16309	0.842066	3.56503	4.28679	4.14398	4.10682	8.35847	8.0561	7.9146	8.39594
Dynlt2b	ENSMUSG00000014075	9.05353	9.18132	7.72046	8.69444	4.45694	0	4.4619	7.96635	7.38223	0	0	0	2.38212	2.05287	2.48587	0.688277	4.74234	7.71817	3.60044	7.08446
Chp1	ENSMUSG00000014077	40.0586	51.069	38.265	71.2076	44.6992	50.7828	62.427	61.7673	11.1143	5.91473	25.8134	5.04452	31.2224	30.0296	38.3604	33.9836	30.1373	30.8647	36.2476	32.2776
Trpv4	ENSMUSG00000014158	0.844983	0.511902	3.9377	0.531705	6.54039	1.74064	4.00415	3.73652	0	0	0	0	2.603	4.18398	3.97597	2.66922	0	0.48437	0.619787	0.308406
Tvp23b	ENSMUSG00000014177	8.06604	15.6015	7.38227	11.9415	9.62036	10.2732	4.33968	17.2796	12.855	4.54149	0	4.97808	7.90703	7.54049	7.00657	6.57329	7.77503	11.6801	10.6656	11.7124
Dnajc7	ENSMUSG00000014195	31.4873	39.7367	34.5414	33.5851	16.2229	34.5834	31.2564	38.3214	23.9557	11.6697	52.4588	3.31762	43.0839	47.4453	42.2762	41.6454	51.6555	55.6839	53.5164	67.8638
Zfp385c	ENSMUSG00000014198	0	1.38995	0	0	0	0	0	0	0	0	3.64472	0	1.67913	1.66409	2.48678	3.62342	7.00541	7.86404	6.2882	6.87228
Cacybp	ENSMUSG00000014226	31.2632	31.4769	20.6974	24.7143	21.7612	26.0412	31.5172	33.4522	11.8371	11.6743	8.96895	4.8859	17.4683	23.6804	18.1197	13.1965	32.8789	35.1649	39.6935	37.477
Cluap1	ENSMUSG00000014232	14.7859	15.7228	7.94796	15.0314	9.98747	8.35749	3.4651	4.6729	0.971959	0	13.9523	0	5.45499	6.36595	5.3792	5.2543	8.42639	8.50639	11.0754	10.4326
Zswim7	ENSMUSG00000014243	40.2871	33.8178	28.9163	44.4495	12.4132	31.9057	15.4723	26.1678	36.0351	0	50.5794	0	22.9473	20.07	16.1925	18.619	24.9922	27.7766	21.9251	28.2407
Pigl	ENSMUSG00000014245	1.17874	0.942294	0	0.793116	0	0.486075	0.853704	0	1.74917	0	0	0	1.25563	1.12529	1.22784	2.07917	2.46701	1.89666	1.55915	3.47042
Ndufa2	ENSMUSG00000014294	325.086	286.822	394.184	292.369	220.301	219.892	117.249	109.419	148.232	93.081	203.565	75.0555	82.9729	76.2589	68.541	51.5943	88.2137	108.396	100.852	92.8829
Pam16	ENSMUSG00000014301	70.1004	63.671	93.9972	67.6995	28.2893	34.6	26.4422	51.3364	58.8772	29.3818	138.645	0	26.9144	21.1552	21.3484	15.4626	37.5162	41.4416	35.4798	35.006
Glis2	ENSMUSG00000014303	12.6873	12.4478	10.2975	10.8748	1.53769	4.24233	3.04771	3.3406	0	0	0	1.65226	5.03121	5.30796	6.34409	5.4276	2.86276	2.911	2.82314	2.12268
Cox6c	ENSMUSG00000014313	732.12	631.233	787.194	893.62	531.442	571.973	370.145	537.689	368.805	113.667	381.44	118.377	185.395	212.452	167.043	134.54	216.875	272.921	244.289	249.29
Bicc1	ENSMUSG00000014329	21.8533	23.9792	30.2805	24.5473	7.45439	21.6507	21.8559	27.3269	0	0	0	0	15.312	16.6099	16.0951	17.3593	4.92143	6.21231	5.35808	4.6931
Ube2z	ENSMUSG00000014349	17.6877	17.4059	7.60016	17.0915	27.8254	26.5136	27.6479	26.5988	12.9264	5.87751	14.9854	6.35247	24.004	28.4888	25.1559	25.1192	24.9914	28.3871	26.731	23.5997
Tmem87b	ENSMUSG00000014353	2.55363	5.33057	2.80945	1.89031	3.18566	2.7864	1.78247	5.20763	1.17801	1.83177	3.77464	0	6.72681	7.20128	7.56987	9.27445	10.2942	10.8533	9.88522	10.7066
Anapc1	ENSMUSG00000014355	8.02074	5.74857	2.32485	5.37117	2.06742	5.83345	3.34529	3.57653	2.57006	0	1.47544	0	4.93541	6.13554	5.82346	7.58815	13.6325	12.817	13.8178	13.1575
Mertk	ENSMUSG00000014361	2.88138	2.19729	0.935162	2.54348	0.315761	0.326793	0	0	0	0.56259	0	1.79391	1.36436	1.37773	1.85742	1.78731	0.90154	1.1323	1.00043	1.06194
Tsg101	ENSMUSG00000014402	47.6628	44.525	39.3067	42.4305	32.9892	31.1363	37.8314	41.7035	22.0957	24.9746	12.071	4.74557	28.0005	24.535	25.6089	25.4984	43.1214	41.2732	46.1596	45.3436
Hps5	ENSMUSG00000014418	3.53742	3.16134	4.2027	2.93437	6.74463	3.2313	2.33214	1.01821	0	0.424146	0	0	2.9762	4.45351	3.2974	4.02069	5.21112	4.16466	5.49676	4.29176
Map3k4	ENSMUSG00000014426	3.19231	2.97863	2.82348	3.73008	2.89208	0	1.92347	1.87275	1.09519	0	0	0	3.33834	3.8605	3.9203	4.90458	11.1639	8.67311	10.1262	8.59725
Piezo1	ENSMUSG00000014444	2.89038	5.68311	2.71294	3.70369	14.2565	8.51563	13.2848	13.3523	3.45076	3.25924	4.22101	0.541161	47.8065	52.9318	58.2042	61.9494	33.8164	41.3851	39.6796	29.6047
Rnf166	ENSMUSG00000014470	18.1777	22.0098	24.6734	17.9276	3.73644	13.1974	20.6151	10.7236	4.138	18.8259	30.637	0	21.3682	16.1668	16.1832	17.2832	15.4044	13.4261	16.639	14.2483
Ankrd28	ENSMUSG00000014496	8.01861	7.58828	5.05102	4.4517	19.243	22.1111	26.6661	31.4927	9.9222	9.77599	5.40664	0.622356	27.0736	31.4952	26.0133	47.516	24.312	26.2603	26.6252	24.0835
Ankrd52	ENSMUSG00000014498	2.18477	2.40322	0.418315	0.772249	2.4822	0.511227	3.08925	0.184253	0	0.563873	0	0	4.73451	8.08415	7.36497	14.3627	15.2994	12.9932	15.7013	14.7273
Srp19	ENSMUSG00000014504	79.5564	90.3722	80.4131	118.654	86.9285	101.901	67.1975	102.174	70.3113	31.2573	81.6416	53.2192	35.7352	39.4067	35.7746	28.8429	57.2199	59.0957	63.5979	62.9128
Wdfy2	ENSMUSG00000014547	4.69939	4.53152	3.11432	1.00177	0.15544	0.968849	1.35973	2.7318	0.503767	0.169115	0	0	1.31638	1.8257	1.12246	2.39893	3.29569	3.53105	3.60963	3.07271
Rbsn	ENSMUSG00000014550	3.4878	6.02328	3.90626	3.84972	2.09193	3.82061	5.98719	5.58407	2.54201	2.65504	0	1.66496	6.53387	6.79429	6.60365	8.15674	11.0694	9.75855	8.16835	10.081
Mrps25	ENSMUSG00000014551	4.64128	6.06493	7.92318	7.14185	8.02534	7.75353	17.6052	7.15946	6.16131	4.39575	0	0	4.38608	4.31973	4.02166	3.51044	6.81176	8.33465	8.51638	6.94786
Dguok	ENSMUSG00000014554	8.15076	13.184	11.6714	21.6431	10.1142	8.75826	3.44458	7.27818	4.57282	0	8.20233	0	7.32278	5.95429	7.21668	6.10947	12.9734	11.5621	7.61696	8.79466
Camta1	ENSMUSG00000014592	20.191	21.4295	17.9994	33.6225	40.6891	22.639	11.9902	27.809	8.71465	14.1598	4.76401	0.521249	7.83552	11.3187	9.79918	11.3039	4.99107	5.83989	6.26307	5.52301
Csf1	ENSMUSG00000014599	15.5398	24.2491	15.2213	25.798	29.7431	21.8862	32.6095	63.1314	37.3736	57.5455	25.7181	40.83	308.054	430.192	398.065	344.161	224.265	262.316	345.106	197.591
Strip1	ENSMUSG00000014601	12.8854	6.84756	9.8389	7.53374	4.62748	5.66818	11.2484	4.94335	6.46369	3.68224	0	3.83113	10.9891	11.324	10.6302	12.4752	17.2929	18.423	17.685	16.223
Kif1a	ENSMUSG00000014602	0	0.21783	0	0.09641	0	0	0	0	0	0	0	0	0.810166	1.68605	1.11878	1.63362	0.656699	0.960431	0.469955	0.836858
Slc25a11	ENSMUSG00000014606	52.4945	43.7333	36.8966	42.4899	27.929	16.8802	40.74	15.7752	13.2422	9.36975	0	0	49.5924	48.5832	39.6422	49.6353	70.7262	72.0458	67.6733	65.4774
Chrne	ENSMUSG00000014609	8.4285	6.08624	8.28268	11.721	0	6.05807	0	3.25434	0	0	0	0	32.8559	24.8989	31.0359	36.0825	20.2311	24.1692	17.1634	20.0749
Cmc2	ENSMUSG00000014633	12.4485	4.66568	5.56729	2.28322	5.02647	0	1.49948	0	0	17.7548	0	0	2.08339	2.71552	2.52242	2.69618	4.59028	6.22324	5.44491	6.42426
Chfr	ENSMUSG00000014668	5.12369	12.7972	5.35895	11.8646	0	3.97457	8.58757	5.43223	0.846381	0.648389	0	0	5.51075	6.5318	7.36658	7.8501	9.23866	9.15759	9.81791	9.52774
Tex261	ENSMUSG00000014748	20.5483	25.5394	20.4069	15.0726	17.4997	10.4954	17.0653	7.37459	3.64994	6.0014	0	3.33572	16.6399	14.0946	15.7378	14.2736	31.3993	28.8012	32.1982	29.0901
Fam120b	ENSMUSG00000014763	6.63456	3.83269	1.9508	3.94269	4.12006	1.67158	3.84308	5.14578	4.29061	1.51144	0	0	4.35077	4.95066	5.20691	5.91219	6.61443	7.7289	7.87669	8.38845
Tbp	ENSMUSG00000014767	3.61348	1.55349	1.72927	0.93271	0	7.41921	2.21895	1.69207	0.519053	0	2.75563	0	5.45468	2.90758	4.09938	3.7072	3.08482	5.86099	5.29663	5.27764
Psmb1	ENSMUSG00000014769	156.864	127.978	116.802	151.061	109.987	119.445	104.215	96.335	130.419	70.3533	70.3585	76.1712	70.5201	58.4021	58.9071	53.4644	86.2323	77.9702	84.3693	83.8166
Pdcd2	ENSMUSG00000014771	23.5659	13.4069	11.9254	19.2025	9.14986	23.899	15.5656	12.4084	30.6937	20.155	26.366	7.52094	11.467	7.40167	8.23621	6.21493	15.2877	15.9014	22.5799	18.125
Dll1	ENSMUSG00000014773	0	1.22999	1.01317	0	0.395273	0	0	3.89558	0.552113	0.47753	0	0	3.93611	3.59007	2.90097	5.03662	4.44171	3.51208	4.28934	4.40809
Nol3	ENSMUSG00000014776	13.6148	16.8358	27.4247	21.5519	10.9992	10.126	6.51208	4.6367	19.7608	9.99563	29.4203	2.17023	25.093	19.262	26.7548	21.3549	28.7296	23.651	23.8891	25.874
Fhod1	ENSMUSG00000014778	1.72611	2.33116	3.71263	1.86138	0	0.571697	1.29981	4.13437	0	1.06028	0	0	5.99734	4.88199	5.75849	6.5727	13.5109	13.0872	13.7248	12.0072
Slc9a5	ENSMUSG00000014786	0.762504	0	1.0228	0	0	0	0.671962	0.627169	0	0	0	0	0.483401	0.460787	0.786034	0.715109	1.31481	1.48086	1.68106	1.43768
Stc1	ENSMUSG00000014813	0.574529	0	0	0.566763	3.23117	0	0.296913	1.88794	0	0	0	0	2.26461	3.35615	3.68825	2.67729	0.040129	0.370434	0.396262	0.250786
Tppp3	ENSMUSG00000014846	804.785	693.092	811.754	724.929	818.442	493.079	568.677	436.437	80.8187	51.0441	78.0574	33.3348	199.272	211.457	218.313	168.698	19.7876	23.2074	27.1791	23.8517
Msh3	ENSMUSG00000014850	3.30043	1.74052	3.08675	4.29322	0	2.62854	0	1.78701	6.07458	5.77348	1.74863	0	1.50392	2.55946	2.26789	2.70512	4.14705	3.77338	4.69159	3.7084
Tmem208	ENSMUSG00000014856	31.4941	23.6183	23.1965	22.6816	25.6118	23.4309	16.3994	16.7813	24.5581	20.41	0	0	16.5299	10.8789	15.1285	13.5172	34.1269	33.0755	35.9466	32.1245
E2f4	ENSMUSG00000014859	17.1284	16.6373	6.62657	8.79684	40.1955	25.3477	37.7881	12.6723	15.395	8.88082	0	3.89442	19.8104	16.7849	18.1172	20.3074	38.1667	30.8399	34.2317	32.7495
Surf4	ENSMUSG00000014867	50.2453	52.2786	57.4305	54.5213	57.7899	65.8844	86.9084	53.8735	62.6105	49.9872	45.0695	22.6284	86.8644	80.0481	86.712	83.4003	103.292	99.7483	95.0449	106.746
Surf2	ENSMUSG00000014873	23.154	11.5771	12.7645	7.41359	18.8369	31.1467	26.8622	13.0355	33.813	34.2267	0	3.95109	19.7175	14.1298	14.0955	12.3715	23.6149	22.0015	22.4393	22.6589
Dnajb9	ENSMUSG00000014905	26.3801	28.5529	22.5793	29.5355	59.0159	63.0711	91.0031	73.6034	261.819	239.179	85.5069	153.914	89.6099	74.9856	64.8199	81.9035	87.7909	55.2118	63.7821	95.3037
Naf1	ENSMUSG00000014907	0	1.83207	0.7165	1.66465	23.0149	7.35019	7.83759	7.29148	1.31788	6.97836	0	0	7.20097	8.6533	6.34734	8.69754	8.74027	6.00959	7.27793	5.94097
Yes1	ENSMUSG00000014932	3.43466	4.86993	4.7147	3.98693	3.23703	1.46781	4.45844	7.48346	1.87771	1.93659	1.65784	1.35203	3.87363	5.85445	5.24471	6.50263	4.46233	4.50204	5.79227	4.80006
Ppp1cb	ENSMUSG00000014956	45.9618	56.5499	43.7094	44.5081	60.3735	63.6661	72.7179	80.4722	26.8197	29.8826	16.9851	13.2297	46.7715	50.5973	43.4237	53.3159	58.2111	48.3142	47.9576	59.4263
Gorasp2	ENSMUSG00000014959	49.9404	29.5359	21.8252	42.2653	17.5077	43.3286	61.3324	48.2572	38.7684	49.5961	11.2343	23.7759	47.7401	43.0062	48.4968	47.2563	68.6594	62.9994	61.7344	66.2691
Tsen15	ENSMUSG00000014980	11.5464	30.5093	10.9027	17.1079	31.788	15.8261	14.9203	23.9224	16.3757	9.3861	0	0	12.1501	9.9385	9.39456	9.92201	23.9322	20.1363	20.7617	26.4062
Efr3a	ENSMUSG00000015002	12.7549	12.2161	15.513	14.996	15.6846	12.3231	13.3165	16.9544	1.14925	3.85293	6.53599	3.12128	7.94767	11.0872	9.68526	12.2488	14.7265	13.8606	13.5251	15.0494
Trappc2l	ENSMUSG00000015013	18.1523	18.5214	26.1306	37.5941	31.1664	9.6639	17.5712	17.0857	12.9753	5.4549	4.4673	2.68102	10.6016	7.93468	7.09068	7.42373	16.666	17.6572	19.3224	16.2098
Acsf3	ENSMUSG00000015016	1.4773	1.08691	3.61574	0	0.408783	1.00648	1.02498	0	0	0	0	0	1.70271	1.86074	1.27275	1.48095	3.84577	5.18212	2.64247	4.08893
Ddx19a	ENSMUSG00000015023	20.292	19.4601	14.2795	22.1737	7.1821	19.6701	31.2646	12.6992	6.27945	12.6807	15.0548	6.33755	16.8875	18.1383	17.1268	17.9956	20.7992	20.9421	22.6892	20.9971
Galns	ENSMUSG00000015027	1.95254	1.51741	2.95606	1.72611	0.375	0.402342	2.98974	0	0.468778	0	0	0.190078	4.38395	2.24298	4.65392	2.98672	2.63029	4.70129	3.52176	3.22666
Gata2	ENSMUSG00000015053	3.03572	1.46744	1.78734	1.03684	1.35217	1.27865	0	0	0	0	4.7412	0	1.77704	1.98724	2.38034	2.05705	1.77138	0.74119	1.70552	1.2676
Entpd2	ENSMUSG00000015085	39.452	52.0931	41.2478	44.6676	48.1383	27.0337	14.9591	36.1027	3.21484	4.7038	0	0	11.1078	13.6378	12.6833	12.0633	1.85064	2.53322	2.20746	1.95389
Rabl6	ENSMUSG00000015087	25.8474	27.3725	22.4164	26.5081	14.858	12.3744	14.1118	15.2514	11.0711	21.7037	45.7605	3.91224	26.6356	26.8591	27.0767	24.6828	41.4943	40.6149	39.3228	39.1159
Edf1	ENSMUSG00000015092	146.999	161.787	162.676	153.096	181.652	157.267	137.012	136.932	168.977	113.385	148.534	172.529	131.013	126.098	121.439	91.8435	145.629	170.569	164.84	151.605
Npdc1	ENSMUSG00000015094	40.3853	36.6366	49.7429	47.7508	53.8214	30.5255	40.0501	27.8923	15.6776	25.6979	0	0	36.6177	29.9888	35.8124	26.1039	17.2557	31.4053	26.8356	21.4914
Fbxw5	ENSMUSG00000015095	12.3863	18.1004	8.43536	9.10302	13.8664	14.9119	10.474	4.98149	4.07336	0	0	1.73921	17.9073	13.8378	15.6779	16.8232	21.056	19.4385	20.3735	21.061
Slc25a13	ENSMUSG00000015112	0	1.34829	0	3.22634	3.91905	3.01478	0	2.32388	0.887329	0	0	0	0.339368	0.342853	0.415618	0.316181	0.603741	0.722186	0.863471	0.9489
Ube2i	ENSMUSG00000015120	101.024	96.2464	57.1979	73.9368	82.4484	178.23	129.785	94.1515	69.9259	81.0027	40.9708	84.6826	81.2161	84.2701	78.2226	70.129	121.699	100.311	116.736	109.074
Tsr3	ENSMUSG00000015126	15.1563	7.89218	18.13	11.6492	23.9269	17.4842	13.7499	9.4142	11.2985	22.8668	0	11.1695	14.0867	13.2653	18.0922	12.759	21.1808	22.4579	22.8169	19.3159
Unkl	ENSMUSG00000015127	0.880974	2.83296	2.77085	2.03798	0.528523	2.38707	0.829744	2.36424	0	0.742607	0	0	3.21802	2.94902	3.51005	3.70833	2.66942	2.91243	2.89099	2.97589
Lrrk1	ENSMUSG00000015133	1.63288	6.12389	2.00294	2.93098	0.958019	4.59831	3.19954	1.43789	0.851396	2.01216	0	1.16206	1.70115	1.87606	2.1199	1.7552	3.58892	3.23839	3.97062	2.64649
Aldh1a3	ENSMUSG00000015134	1.45861	4.50933	2.07458	3.59118	0	5.06572	13.1392	6.73635	0	0	0	0	2.32405	2.20179	2.52797	1.95761	1.72437	1.92808	2.00396	2.71088
Actn1	ENSMUSG00000015143	8.64028	8.64431	7.36218	10.7099	11.7074	11.8946	14.104	10.7308	2.18307	3.42551	0	4.20854	28.1608	32.8247	42.003	32.4047	70.7416	81.7801	89.9475	59.8958
Sirt2	ENSMUSG00000015149	29.7709	46.5836	26.2768	35.6058	28.9381	29.2674	40.0681	25.7385	50.2335	21.3025	5.07767	0	36.6898	35.4616	40.7133	39.5159	39.0247	39.1874	34.3529	33.7167
Hnrnpl	ENSMUSG00000015165	70.7633	59.9561	46.2307	63.5102	30.1085	30.54	31.3887	31.2988	6.28339	25.1062	9.26511	23.0967	46.0144	48.6471	43.7152	53.1524	79.5761	99.6906	89.8056	79.7003
Nolc1	ENSMUSG00000015176	7.4036	10.2656	5.23612	9.46106	41.3772	37.1825	56.3057	45.3959	6.42159	9.52331	0	2.11151	60.8872	67.8679	62.1308	60.3984	66.6652	56.2521	56.497	54.5206
Casd1	ENSMUSG00000015189	3.36669	5.33181	0.376356	4.30459	1.96689	2.05434	0.95385	1.92167	0.406971	1.48143	0.580662	8.22639	4.12887	4.72098	3.99914	5.94643	8.04052	8.23836	6.27285	7.64601
Cnksr3	ENSMUSG00000015202	2.20499	1.33504	1.90606	1.41091	1.29319	1.96498	0.21537	0.813875	0	0.928181	0	0	3.42694	3.37364	3.61749	4.28694	3.63658	4.27389	5.22774	3.65347
Mtmr1	ENSMUSG00000015214	4.48121	5.25875	1.3213	1.82855	8.24648	5.40637	6.16842	12.7054	4.84818	0	0	0.755437	9.53898	10.1705	8.63622	13.567	11.2166	10.2528	8.60726	9.93259
Hmgb3	ENSMUSG00000015217	3.66357	10.5367	3.70433	2.64797	0.33237	1.34608	1.03058	0.843797	0	0	0	0	3.27252	4.19983	4.31294	4.21203	9.39895	8.64279	11.0069	9.06322
Cyp2j9	ENSMUSG00000015224	1.24676	0.801202	0	2.12776	0	1.93794	0	0.527402	0	0	0	0	0.503395	1.91904	0.68312	0.831817	0.521807	0.323936	0.094807	0.246378
Abca1	ENSMUSG00000015243	3.31642	2.75791	2.45371	2.22321	2.50117	1.218	2.84075	2.00624	1.05395	0.692761	0	0	7.09102	10.9468	11.2644	15.2597	3.00662	5.05936	2.96948	2.65515
Nipsnap3b	ENSMUSG00000015247	4.11893	11.5207	14.0258	11.6483	21.3409	10.1165	13.9658	11.7216	6.94248	5.94901	0	8.04719	4.49337	4.86675	4.76956	3.33311	7.32397	10.7528	10.946	9.37372
Lage3	ENSMUSG00000015289	48.3721	65.3079	36.3276	67.4671	27.4142	30.7134	37.1236	35.6635	42.2558	11.5646	47.9226	5.04917	13.3912	17.5378	13.4705	10.9762	23.3928	38.2944	43.1695	24.813
Ubl4a	ENSMUSG00000015290	16.1076	16.7641	13.1793	17.8057	56.7725	23.2609	26.5618	19.5483	8.68665	3.52108	35.2775	0	23.2678	20.0167	23.1072	21.8239	37.3976	31.4901	28.9714	37.8148
Gdi1	ENSMUSG00000015291	18.5771	17.4347	7.84366	17.5304	11.1768	13.8463	20.0549	21.6447	1.52619	1.90853	1.75454	0	19.278	22.3521	22.0134	23.1833	22.3484	26.2338	19.0209	21.737
Sash1	ENSMUSG00000015305	9.68152	11.1846	5.37815	10.1135	10.5435	14.1258	27.5271	18.4949	4.38818	2.7925	0	1.23433	27.5648	39.845	38.5488	43.6097	6.75579	11.1972	13.6641	5.56419
Gadd45b	ENSMUSG00000015312	10.0002	12.5348	13.5173	20.0828	140.389	69.5825	61.8398	81.0225	138.411	97.0366	65.8055	82.9788	217.652	175.793	164.579	174.798	35.8059	35.6039	38.2368	36.031
Zdhhc12	ENSMUSG00000015335	0	2.06237	0	3.26842	0	0	0	0	2.45917	0	0	0	1.4336	1.13366	2.18015	0.2204	2.91507	3.498	4.3634	2.82584
Endog	ENSMUSG00000015337	28.2046	20.19	15.7082	23.2381	27.9688	1.62355	14.3718	7.42126	33.1874	24.2342	0	0	19.4401	12.9611	15.3287	13.8858	21.516	18.2478	16.4157	16.5208
Cybb	ENSMUSG00000015340	4.49352	7.76346	4.49583	7.78539	2.24605	8.42741	7.55553	12.0912	0.407363	0.438212	3.22005	0.836809	4.72486	8.35312	9.1271	5.91013	1.78083	6.12713	3.5923	2.05697
Golga7	ENSMUSG00000015341	43.0166	43.4619	23.3619	37.5522	48.2655	61.5607	47.4639	62.1556	17.1189	24.3375	51.0994	7.85847	23.8576	24.9104	26.2394	23.0774	37.9032	32.8363	33.0272	38.7521
Xk	ENSMUSG00000015342	0.391949	0.134675	1.16211	0.142917	0	0	0	0	0	0.410245	0	0.87625	0.762355	1.08729	1.00309	1.25374	1.38237	1.12763	0.888822	1.28473
Pcolce2	ENSMUSG00000015354	113.457	120.182	115.067	142.995	61.7707	92.2119	93.2619	66.0705	2.70094	2.22646	0	0.886059	25.5192	31.3015	27.024	18.3291	15.4843	15.4915	19.8075	13.9987
Cd48	ENSMUSG00000015355	9.57039	9.65939	6.22709	7.90516	0	5.76598	3.38314	9.55536	0	0	0	0	1.48284	1.60363	1.83551	0.874406	0.145754	0.887014	0.540905	0.346088
Clpx	ENSMUSG00000015357	18.7364	13.9475	6.20584	16.3913	8.25177	11.5548	12.3118	18.8654	7.60848	1.73518	0	0	29.5828	28.7018	25.1375	34.8174	29.7374	25.3095	23.0928	30.4772
Trabd	ENSMUSG00000015363	11.0765	21.9788	17.7307	17.6453	7.87455	13.1807	9.96569	19.1567	7.83893	0.926795	2.16114	2.31608	14.7932	13.9083	12.8181	12.8333	19.755	22.7899	21.8201	21.7924
Dennd6b	ENSMUSG00000015377	2.36212	0.6616	2.3288	1.50462	0	0	0	0	0	0.63013	0	0	1.75625	1.7591	1.0616	2.56499	4.17927	3.34038	2.59633	3.89618
Cd83	ENSMUSG00000015396	2.57248	5.35147	7.49907	3.26932	60.739	42.9843	42.389	31.6344	0	5.20282	0	6.07071	13.605	15.468	11.5372	11.492	0.456462	1.23544	0.811235	0.853343
Atf6b	ENSMUSG00000015461	3.8873	5.26024	6.17223	7.49948	0	4.8994	9.22123	13.1161	4.01631	1.42152	0	1.73337	13.2783	13.5057	14.8401	11.4045	19.7237	22.46	21.0885	19.0827
Egfl8	ENSMUSG00000015467	0.812628	2.06663	0	4.53681	0	0	0	0	0	0	0	0	7.21238	9.18696	4.40658	7.77704	1.90683	3.27863	0.575452	2.19012
Notch4	ENSMUSG00000015468	0	0.540912	3.02237	0	0	0	0.605417	0	0.638976	0	0	0	0.482434	1.03554	0.786691	1.10882	1.49617	1.51807	2.99061	1.32945
Ppt2	ENSMUSG00000015474	5.66869	4.00972	12.1009	6.65279	5.45971	0	3.48465	6.2036	0	0	0	0	8.85419	8.58699	9.07295	8.73997	10.1751	14.4264	14.379	11.1417
Rnf5	ENSMUSG00000015478	16.7035	21.3149	16.3517	34.5403	12.3028	5.18598	7.30943	17.0195	6.58306	14.638	0	6.29325	5.52341	9.46381	8.97094	7.60751	24.8623	23.6423	21.6843	20.9033
Cacfd1	ENSMUSG00000015488	12.4587	19.7561	16.4468	19.2307	18.0566	10.9939	9.64805	9.82085	3.50348	14.1792	8.50597	1.48977	25.6406	18.9318	16.952	17.9436	33.0182	25.5418	28.9048	28.949
Hivep2	ENSMUSG00000015501	4.63705	5.86979	5.65603	3.26108	8.78905	9.21855	9.92796	14.53	1.60923	0.978345	0	0	20.4884	24.4899	23.9815	36.9225	15.8381	11.6249	11.5414	14.916
Arnt	ENSMUSG00000015522	18.7129	14.5556	12.1564	10.018	16.6028	13.4525	30.8197	18.5446	9.28999	11.691	9.90515	3.90461	17.9862	19.6009	19.9407	29.1171	21.8763	19.2194	19.4656	24.4953
Itga2	ENSMUSG00000015533	0.359227	0.342022	0	0.223349	0.623914	0	0.375499	0	0	0	4.0493	0.625743	0.93074	0.9794	1.1329	1.27903	0.632561	1.36441	1.85995	0.752792
Mocs2	ENSMUSG00000015536	58.7955	67.6255	30.5732	42.7594	54.1232	32.1062	48.7926	36.1025	24.9893	15.2295	14.3782	20.624	22.1082	19.9398	21.1676	20.7606	32.8304	27.4684	36.4953	30.9602
Nat9	ENSMUSG00000015542	9.61007	11.764	11.4636	19.2255	17.3736	10.2692	3.34546	8.64279	0	0	0	0	8.67854	6.99651	8.03946	6.51457	8.30597	13.3597	11.5293	13.3111
Lpl	ENSMUSG00000015568	54.4734	30.1538	44.2819	26.1762	11.798	9.48076	13.6777	14.7125	1.28236	2.30905	0	1.08088	14.4695	27.1986	14.6289	19.7818	7.30655	5.1514	5.52316	7.79695
Atp6v0e	ENSMUSG00000015575	70.5654	54.7283	66.761	58.3702	105.162	113.137	94.3938	94.5654	199.155	90.7744	41.6265	70.4361	48.2856	37.5008	44.0487	35.6892	36.2318	56.4714	50.7425	44.9479
Zfp318	ENSMUSG00000015597	0.892214	2.16526	1.45631	0.87144	0.126303	0	0.676937	0.457281	0	0.277717	0	0	1.00273	1.42943	1.15907	1.64236	1.76681	1.83953	2.46149	2.05308
Srf	ENSMUSG00000015605	7.53315	11.1022	13.937	5.55668	2.45453	7.50049	15.5418	4.87272	3.51972	1.59204	0	2.2182	31.4456	25.1157	25.2885	32.0511	32.8585	27.9245	33.2204	27.3381
Lama5	ENSMUSG00000015647	1.88357	0.738967	1.0078	0.114249	0	0	0	0.223693	0.311538	0	1.5316	0	3.10049	2.93352	5.26448	4.413	2.069	2.37454	2.86448	2.0207
Steap1	ENSMUSG00000015652	0	0	0	0.510723	2.40832	16.6678	8.86303	11.5491	2.46994	1.693	0	0	3.09048	3.86102	3.24615	2.81755	2.0822	5.33638	5.47193	3.07248
Steap2	ENSMUSG00000015653	0.483615	0.572639	0.451037	1.03815	2.2588	0.617676	0.384236	1.28807	0	0.199413	0	0	2.45538	2.25445	3.14753	2.63535	0.987094	3.5161	1.92528	1.68442
Hspa8	ENSMUSG00000015656	675.715	607.227	526.463	678.68	825.669	1049.47	1287.86	1249.72	266.408	195.001	170.452	107.601	894.078	1037.29	915.922	879.809	686.935	741.195	694.193	738.698
Serac1	ENSMUSG00000015659	0.875198	0.40617	0	0.514923	0	0.325294	0.293347	0	0	0	0	0	0.809552	1.51777	2.08976	2.58803	3.60618	2.93476	2.61099	3.96492
Pdzd11	ENSMUSG00000015668	13.6717	13.9067	4.59701	17.3178	18.691	10.3807	4.92961	10.1375	4.77056	3.49008	25.2072	0	6.63366	4.9075	6.61023	5.65345	10.7872	9.96512	13.6668	11.7214
Psma2	ENSMUSG00000015671	43.7523	53.7589	58.033	66.2519	41.8981	52.7357	52.2865	59.0465	59.57	33.8407	100.751	26.9058	29.8707	30.7086	30.1699	25.2047	46.0482	46.017	48.1489	54.0602
Mrpl32	ENSMUSG00000015672	16.8127	15.8034	11.155	14.792	10.8054	16.013	15.7358	23.3161	13.9336	12.7008	10.2267	34.2864	8.67679	8.93403	10.112	5.26115	8.0701	6.26732	7.5471	7.42004
Setdb1	ENSMUSG00000015697	0.942223	2.96881	1.19623	1.55037	0.216066	1.90024	1.87767	3.22401	1.50647	2.62752	0	2.71002	4.22877	5.72924	5.9226	6.29761	8.9458	7.83675	10.1882	7.96234
Arnt2	ENSMUSG00000015709	1.31903	2.21664	1.74291	1.97402	1.08897	0.965716	1.22298	0.454972	0	0	0	0	0.598327	0.748353	0.694223	0.833077	0.551241	1.04735	1.30045	1.35255
Prune1	ENSMUSG00000015711	6.9858	6.88908	5.80405	5.02076	2.03037	1.38914	6.64882	1.75552	4.25841	13.2026	3.0724	0	14.1845	10.9671	11.4982	11.8454	19.8284	18.688	16.8271	19.6176
Cers2	ENSMUSG00000015714	19.9873	29.8166	36.3742	30.7806	28.1987	23.7011	31.606	32.5702	7.64536	12.1448	8.67818	2.00714	25.6837	30.2212	26.306	30.3436	46.8574	44.3057	46.6175	47.3804
Capza2	ENSMUSG00000015733	106.637	118.04	86.5252	88.4505	71.6645	133.642	152.045	160.331	69.5565	39.4354	52.9118	55.1831	60.9811	73.9214	62.6269	67.2512	85.6814	71.0775	80.1768	91.8204
Plekho1	ENSMUSG00000015745	71.2454	37.7794	58.1405	35.4342	15.516	38.6249	21.6743	37.2397	31.0016	38.6037	41.4572	1.861	86.238	59.8477	72.1108	62.3164	77.4591	79.6694	76.8768	80.1365
Vps45	ENSMUSG00000015747	7.50823	17.1711	3.14702	13.5761	0	3.46313	2.59158	8.38064	1.12595	4.19942	0	2.33599	4.68406	3.37806	4.6418	3.62914	9.07584	10.2738	7.79853	9.03044
Prpf3	ENSMUSG00000015748	3.5341	4.94653	5.1268	3.78906	12.2956	15.7665	14.0693	12.7452	8.45791	1.41187	23.8465	9.04086	14.0122	17.3248	16.0773	16.2762	19.3719	17.1358	19.1758	20.5994
Anp32e	ENSMUSG00000015749	26.6236	31.2732	18.1025	19.7178	31.7061	36.9829	26.4494	37.0379	5.52967	3.10648	2.73199	3.58076	31.6035	41.4485	34.6515	39.5228	49.03	41.9331	46.3828	53.0067
Aph1a	ENSMUSG00000015750	20.597	28.414	26.214	22.4931	13.4058	23.1684	25.2475	21.286	5.52653	9.09014	0	1.43242	16.8088	15.2505	16.2101	18.2969	23.7969	27.836	23.902	23.0758
Tab2	ENSMUSG00000015755	12.6484	13.7483	12.3429	14.9343	27.4916	19.4986	19.8311	25.0268	10.08	5.42339	0	7.78426	19.5145	23.2149	21.4912	25.3657	24.9102	21.2426	19.6778	21.593
Ppil4	ENSMUSG00000015757	3.44707	5.75996	3.9877	2.9048	4.3033	8.53882	6.38843	8.15011	3.51294	0.590006	5.50363	4.02248	7.76624	8.81583	8.56434	10.2824	13.2612	9.90342	9.76284	13.3352
Cnih1	ENSMUSG00000015759	65.2058	76.3016	60.4244	56.5195	53.4887	80.1128	69.2938	68.3497	21.5649	4.39813	32.3395	11.4242	30.3835	28.6742	27.3528	27.8309	44.6276	44.71	50.1361	45.9315
Eps8	ENSMUSG00000015766	10.6586	14.1022	6.91695	12.9438	33.3669	31.6572	42.3809	44.7122	0	4.26299	0	1.75431	14.7547	17.5164	15.6352	20.0937	6.65682	8.83039	8.41216	7.15133
Med22	ENSMUSG00000015776	7.21757	9.74172	5.4996	6.82922	6.85529	11.3711	6.98384	8.12758	9.34122	16.5751	7.03407	1.97436	10.3432	8.97453	12.3096	10.8112	17.8535	18.8702	21.6445	18.1728
Surf1	ENSMUSG00000015790	31.6798	28.1688	29.9699	46.9461	24.3292	10.5125	12.8017	12.3161	39.092	10.0238	0	9.20968	25.8784	21.6911	19.4594	19.6067	30.6905	25.7907	24.0319	27.7932
Med28	ENSMUSG00000015804	21.3196	19.9024	31.7376	33.9388	16.6946	28.4616	23.3929	18.9609	15.1738	9.96271	23.8606	12.397	10.2572	8.60191	10.0256	8.54151	14.067	14.9218	16.7522	14.7755
Qdpr	ENSMUSG00000015806	22.5146	44.0867	55.2926	60.8559	50.9594	31.3988	25.3878	24.9764	24.7402	19.5672	35.1305	0	23.6614	20.3566	22.5583	20.8365	32.1069	35.1166	38.3335	33.221
Gnrh1	ENSMUSG00000015812	0	0	0	0	0	0	0	0	0	0	0	0	1.68244	1.6943	2.12473	2.8322	1.4601	0.228106	0.292495	0.814039
Sqstm1	ENSMUSG00000015837	217.914	201.876	212.995	221.861	637.371	764.243	963.399	881.025	600.325	625.183	498.967	347.187	1526.5	1528.65	1564.68	1210.71	1175.87	948.02	991.277	1183.01
Nfe2l2	ENSMUSG00000015839	41.1985	31.9983	25.9913	41.8363	31.6881	65.287	72.7961	58.2188	50.2017	49.4653	55.2667	45.216	108.004	110.206	112.374	108.328	46.2778	55.4978	48.6264	51.6127
Rxrg	ENSMUSG00000015843	6.74812	2.5536	1.40368	4.64393	0	0.65084	6.1551	0	3.48776	3.18623	0	0	5.49474	4.65752	3.53735	5.77764	6.4035	5.76663	4.65998	7.36944
Rxra	ENSMUSG00000015846	8.0338	11.054	8.39116	8.80261	1.0077	2.59855	3.8847	2.41789	2.88198	6.37941	10.6483	0.906795	13.8993	13.0366	11.4407	16.4226	28.7643	23.6903	22.9895	27.6985
Adamtsl4	ENSMUSG00000015850	4.45131	6.54848	7.13411	5.49972	0	2.68976	5.58706	2.76646	0	0	0	0	4.73828	6.29017	6.93722	6.66298	1.49113	2.80651	1.50088	1.23107
Fcrls	ENSMUSG00000015852	0	1.13727	1.94367	2.05485	0	3.87487	1.74386	0	0	0	0	0	0.365154	0.407717	0.159109	0.467461	0	0	0	0
Prpsap1	ENSMUSG00000015869	15.2067	11.1344	9.10516	15.0929	8.19695	13.7958	15.7543	18.2626	13.7371	12.2671	0	2.00195	11.7662	8.21275	11.6888	10.1733	15.04	15.9417	17.4694	15.6758
Lcorl	ENSMUSG00000015882	0.383294	1.61091	0	0.868015	4.06729	0.23187	0.249025	0.700359	1.82812	1.20747	0	2.70837	1.07575	1.80021	1.05365	1.91492	3.28508	2.89275	3.41585	3.56722
Lta4h	ENSMUSG00000015889	16.9453	21.0982	23.7198	21.1927	17.1624	7.74375	28.7616	15.1061	5.52261	16.9527	7.06912	0	14.1176	14.6973	14.701	13.4167	19.6246	23.1196	23.5181	20.9171
Dstn	ENSMUSG00000015932	184.515	236.256	139.045	208.773	266.362	238.207	262.77	253.226	90.5565	44.8432	52.8403	60.9037	111.952	111.081	121.19	96.1667	37.7433	52.306	48.3949	42.5502
Macroh2a1	ENSMUSG00000015937	31.1163	36.4671	20.3233	30.7588	56.751	31.1572	19.0813	26.2701	14.4282	35.6064	13.8959	1.94356	31.8162	29.4626	29.3781	29.2307	33.9984	42.0128	37.7642	34.0923
Gtf2ird2	ENSMUSG00000015942	2.09692	0.983575	3.70149	2.10587	0.491749	1.47998	3.96968	0	1.17717	0.598046	0	1.27738	2.98729	2.69558	3.78845	3.34904	2.93294	3.30962	3.58627	2.63247
Bola1	ENSMUSG00000015943	17.1851	20.8257	15.4154	30.0283	19.301	11.4616	8.07005	17.6581	27.3836	0	9.40688	0	8.17823	4.29471	6.44785	4.05834	16.2871	15.7319	16.9618	15.8564
Castor2	ENSMUSG00000015944	6.30351	3.71724	3.98815	3.70909	0	0.351964	0.849957	0.192317	0.644287	0	0	0.555771	4.73811	4.63362	5.01048	7.16887	8.68473	8.4895	7.48872	9.78623
Fcgr1	ENSMUSG00000015947	1.05353	1.69442	1.9257	5.49437	0	0	2.84696	7.14485	0	0	0	0	0.10843	0.553811	0.620161	0.4463	0.130754	0.307549	0.178353	0.100761
Ncf1	ENSMUSG00000015950	23.4993	23.4519	9.27307	18.6947	32.1022	6.79406	13.8318	6.40903	0	0	9.7431	0	2.05286	4.32806	3.51929	2.53768	0.732929	1.84515	1.6827	0.546714
Wnt11	ENSMUSG00000015957	7.67	11.6005	12.9924	19.2686	6.33111	12.7576	5.51628	1.56469	6.76516	14.6281	6.12793	0	18.3173	16.6203	20.7898	22.015	4.89625	7.50377	10.1938	6.94959
Adss	ENSMUSG00000015961	16.5994	18.258	10.3761	18.0765	37.4249	70.6514	62.755	73.9202	14.3942	18.2698	5.34914	8.37113	25.7349	29.0095	27.8412	31.8804	20.4802	19.6637	22.3227	22.9412
Actr8	ENSMUSG00000015971	11.356	12.2682	12.2807	9.9932	2.42165	2.64103	2.12461	12.4875	4.73425	0.60719	0	0	9.14178	7.85825	10.6327	8.39953	14.5326	17.5903	15.2838	17.075
Lrrc27	ENSMUSG00000015980	2.31271	1.02092	1.24049	0	0	1.87044	0	0.757987	0	1.71975	0	0	0.806436	0.577497	0.42713	0.667035	1.73911	2.98066	1.69812	1.72123
Stk32c	ENSMUSG00000015981	2.33574	0.619769	1.82817	0.568335	0	3.0936	3.21104	0.597585	0	0	0	2.66383	3.07485	2.37462	2.25958	2.23209	0.117573	0.671073	0.476378	0.341646
Fnta	ENSMUSG00000015994	54.2987	57.0087	37.6611	74.5481	41.6776	31.829	37.0858	28.194	38.0189	20.2598	35.9255	5.12825	26.6604	25.7868	23.3243	23.192	42.6511	45.0641	44.8317	46.9326
Mtrex	ENSMUSG00000016018	11.8218	10.5755	9.69261	8.58696	7.04052	9.60295	12.3386	14.4079	9.61779	9.35301	0	2.71881	16.3165	18.9547	16.5912	18.5621	31.7455	29.01	25.6396	33.7015
Lbp	ENSMUSG00000016024	36.1979	44.5438	44.9787	62.905	42.8303	92.6708	101.418	97.3795	1.22458	0	0	0	68.6461	94.9148	91.1226	62.4935	1.11769	12.898	3.2684	3.46309
Fli1	ENSMUSG00000016087	2.34184	6.63318	6.08182	4.25709	0	2.35705	1.52092	1.67973	0.627024	6.13681	0	0	1.49358	2.73979	1.26174	1.8602	1.3101	1.25855	1.30779	1.14875
Stard13	ENSMUSG00000016128	2.3542	2.75013	1.37574	2.58848	9.61076	7.60504	5.78582	8.10092	0	1.03637	0	1.3448	7.91164	9.51364	10.7887	13.4364	4.39234	5.46875	4.10757	6.16479
Utp25	ENSMUSG00000016181	0.385174	1.9199	0	2.4315	5.44629	4.90264	4.34573	4.26284	1.00962	0	15.8106	0	5.17508	5.11118	5.37594	5.77533	4.76768	4.51111	5.55894	4.63514
Hsd11b1	ENSMUSG00000016194	10.0807	15.1386	9.51678	10.5356	4.09695	1.0211	11.2336	13.918	0.819204	3.56875	0	0	2.53577	3.37221	2.78127	2.34531	7.57954	10.7976	13.2857	8.93495
H2-M3	ENSMUSG00000016206	8.15306	7.27088	5.94206	9.10985	0	9.12259	5.41458	9.20165	1.25514	0	0	0	2.35389	2.6152	2.71583	1.52499	1.10484	2.64201	1.58561	1.28399
Lonrf3	ENSMUSG00000016239	1.06141	0.824255	0	0.781028	1.46271	5.70171	8.86976	2.39967	2.44698	2.40543	3.31409	0	6.77645	5.08992	7.94863	13.5296	5.7178	4.59178	6.3299	6.7545
Atp5e	ENSMUSG00000016252	2134.12	1791.77	2696.65	2383.86	1328.47	1393.39	840.463	893.635	1150.28	300.312	1706.68	411.373	225.913	239.718	192.76	157.012	223.301	317.627	311.646	248.355
Nelfcd	ENSMUSG00000016253	15.3914	8.61311	11.0981	14.1321	0	3.78539	1.98852	2.74892	0	3.14031	5.91262	0	12.0584	11.9832	11.1681	10.875	19.6225	20.6095	19.9987	20.4991
Ctsz	ENSMUSG00000016256	99.142	90.9079	91.7012	99.2279	78.8804	105.069	102.178	78.6147	70.8589	51.8753	30.1936	25.6333	92.3894	90.6891	94.5503	72.0599	80.1374	110.977	120.996	78.2636
Prelid3b	ENSMUSG00000016257	32.4702	36.5322	39.1129	27.4367	49.9533	52.9555	33.6236	48.6653	32.3766	37.8441	32.85	24.5623	28.1279	29.2909	27.2084	27.9585	45.8506	42.3844	46.974	45.3377
Sertad4	ENSMUSG00000016262	12.0544	18.2669	10.7648	13.6653	2.18251	4.5315	6.00316	3.65366	0	0	0	0	1.23236	1.77598	1.60498	1.81456	5.5325	3.69766	4.0921	4.06892
Ube2a	ENSMUSG00000016308	9.67789	27.3911	26.3002	14.0344	22.3445	19.3316	26.5294	18.7411	14.2556	12.8764	45.5543	12.8779	13.3757	15.3158	12.3186	10.6754	16.421	18.389	19.8271	21.1872
Slc25a5	ENSMUSG00000016319	97.4561	82.9949	67.1514	94.0898	133.198	181.663	187.073	160.759	108.897	118.539	63.4955	74.439	125.499	120.764	116.175	120.032	176.04	201.126	214.92	195.93
Ppdpf	ENSMUSG00000016344	36.3921	43.9469	19.6444	37.8489	8.87168	15.4525	16.9641	17.5123	7.02785	0	12.5128	0	16.7311	14.412	9.95166	12.946	27.5689	38.7897	43.8878	31.5734
Eef1a2	ENSMUSG00000016349	155.494	183.038	186.412	191.649	98.9667	63.8679	73.6907	65.0048	146.856	158.786	145.193	58.4239	316.906	254.468	295.26	314.273	530.604	467.104	404.053	483.389
Col20a1	ENSMUSG00000016356	0	1.11316	0	0.145264	0	0	0.2645	0.315667	0	0	0	0	3.79615	6.32368	5.62916	5.89134	0.817557	0.527281	0.614776	0.568416
Pls3	ENSMUSG00000016382	29.9393	38.2956	25.563	38.1596	40.8334	47.163	49.6643	42.8539	23.1891	23.6679	17.5687	3.10275	45.1518	56.0606	51.4919	47.9805	44.495	51.8038	53.2116	45.6606
Nkap	ENSMUSG00000016409	6.03131	4.99167	1.15355	4.64905	0	2.01394	4.37975	2.60631	2.37448	0.492293	2.28071	0	2.42963	2.04766	2.01406	2.35655	3.92574	4.47974	4.79391	5.19935
Ndufa1	ENSMUSG00000016427	187.898	219.033	215.688	298.487	155.31	199.339	136.513	192.066	293.602	24.1584	266.195	85.8365	56.8369	72.7406	58.3351	40.1262	76.0602	95.1186	95.6466	89.8945
E2f3	ENSMUSG00000016477	2.09723	2.19742	0	0.619328	2.52178	1.05762	0	4.0213	0	0	0	0	3.45915	4.96544	2.76586	4.0712	4.00792	4.72183	5.05593	4.3871
Cr1l	ENSMUSG00000016481	39.904	40.5083	29.1977	36.4904	23.5766	41.6082	45.6673	43.1227	43.3252	27.8627	48.3113	18.4213	24.2477	30.4414	27.0368	21.4388	21.4138	27.3866	26.0174	31.0447
Ppfibp1	ENSMUSG00000016487	23.7269	32.0879	11.6876	25.3085	26.8088	24.2861	21.9858	36.7554	15.2095	34.8207	10.3175	11.9721	29.1017	34.509	36.5189	41.618	44.5891	41.4223	47.1332	43.4415
Cd34	ENSMUSG00000016494	229.588	305.28	201.07	285.812	146.3	139.572	159.488	125.984	12.8096	5.04596	21.583	6.82951	45.488	70.1359	58.0985	51.5519	15.1274	22.7619	25.6835	15.3096
Plgrkt	ENSMUSG00000016495	31.432	24.6393	40.983	27.1241	17.511	23.3153	26.0298	17.1746	10.4547	0	0	15.9954	8.50203	6.42215	9.4696	6.12244	12.1049	15.9582	15.8882	15.3135
Cd274	ENSMUSG00000016496	2.19718	1.83675	0.703236	1.31783	2.24868	7.62988	3.57956	18.4326	2.03511	2.43012	0	2.20389	2.43995	4.52116	4.13527	4.74655	0.672532	0.805793	1.10715	0.55699
Gtf3a	ENSMUSG00000016503	13.1929	35.6331	48.0293	40.8954	17.9855	14.8469	19.945	13.4123	18.9723	14.0408	3.57888	1.88751	9.77169	9.69979	7.58952	7.50901	15.0597	18.3989	17.8458	16.5893
Mtif3	ENSMUSG00000016510	3.96055	3.48888	1.28927	3.34785	2.84433	0.623742	1.14303	1.07608	6.85437	3.41467	6.16137	1.51105	3.51454	1.87386	3.96809	2.19872	9.31876	4.69141	7.79084	7.26769
Lnx2	ENSMUSG00000016520	1.49789	1.63622	2.03388	1.74477	0	0	0.774795	0	0.456543	0.81558	0	0	2.39473	2.14329	2.36559	2.9114	3.67121	3.63423	3.11061	3.30282
Dyrk3	ENSMUSG00000016526	0	0.156677	0	0.244231	0	0	2.10472	0	0	0	0	1.40576	0.474657	0.613556	0.415575	0.440571	1.68118	1.02849	1.81111	1.74181
Mapkapk2	ENSMUSG00000016528	66.4661	64.0527	74.7671	47.2431	115.446	93.5137	91.5273	89.8311	21.1664	15.8491	79.1459	9.13396	132.151	117.042	124.166	119.088	65.2912	82.7366	67.9727	65.8867
Il10	ENSMUSG00000016529	0	0	0	0	0	0	1.60903	2.50683	0	0	0	0	8.21423	7.68502	6.60495	5.71536	0	0	0	0
Lamp2	ENSMUSG00000016534	64.0801	81.2413	55.5604	89.7583	83.1276	82.8416	71.6617	112.326	73.1817	74.8818	36.199	39.0614	70.2393	79.3028	70.3662	90.9142	50.1186	64.5633	54.5839	60.1114
Atxn10	ENSMUSG00000016541	32.2657	28.8278	12.3929	29.823	21.7578	11.6343	16.9503	25.3265	13.9592	11.1529	16.4919	0	23.834	20.8318	27.0066	19.1346	34.8004	37.2111	40.5477	38.0544
Eif3d	ENSMUSG00000016554	56.8886	50.2686	39.0663	62.5999	60.2154	81.0556	110.119	92.1951	34.1708	31.6151	53.3371	18.0198	86.9956	75.1935	80.8911	67.5728	75.7492	79.2692	80.6108	80.1957
H3f3b	ENSMUSG00000016559	177.545	176.441	134.759	190.325	443.465	521.536	566.584	533.104	286.55	186.466	304.963	170.352	306.852	305.663	292.27	284.358	197.457	207.549	231.232	216.933
Nup50	ENSMUSG00000016619	4.2514	4.30158	3.97097	2.45193	5.57706	6.11424	15.7991	5.1225	3.45892	0.720494	0	0	12.2551	13.03	11.13	13.37	14.4001	14.6506	15.7542	13.737
Ift27	ENSMUSG00000016637	39.1865	24.7932	31.9031	23.0432	62.254	7.76438	11.7354	15.9517	3.46827	0	0	0	7.94728	6.42645	7.30075	5.13265	8.89519	14.6671	12.4843	10.9504
Pacsin2	ENSMUSG00000016664	25.2917	35.2337	18.9371	38.2378	25.1726	20.1223	28.2234	25.6219	14.3505	20.7588	0	6.38088	30.0821	37.1004	34.9174	34.1944	66.8898	52.5198	56.2637	68.3117
Ttll12	ENSMUSG00000016757	2.48888	2.43753	0	3.73079	7.29555	1.18168	1.30905	1.39721	2.47702	0	0	2.0488	2.10654	2.0393	3.03232	2.26734	9.94814	11.8654	12.4866	8.18523
Bik	ENSMUSG00000016758	0	5.61332	1.993	6.78028	0	0	0	0	10.2676	0	0	0	0.917795	1.6992	0.491936	0.505653	1.2776	1.13708	0.293266	0.640518
Tox4	ENSMUSG00000016831	8.30983	8.23447	8.05275	6.77442	8.70593	16.3898	17.7864	20.3598	5.94456	5.27907	0	7.67776	14.4901	15.4668	14.9312	16.5909	18.6932	16.9534	18.9103	19.2256
Mrps18c	ENSMUSG00000016833	137.052	119.04	120.992	143.431	94.9385	102.312	65.3411	62.7811	69.9127	7.4615	7.7666	24.9029	28.1943	33.3977	24.1037	20.0509	38.0837	50.2146	52.6461	51.7577
Sulf1	ENSMUSG00000016918	8.41632	14.168	10.7007	17.5259	33.6279	18.5593	10.3988	15.9504	0.657142	0	0	2.97294	14.1531	16.2566	17.629	18.2301	3.97655	4.87578	5.71163	4.479
Srsf6	ENSMUSG00000016921	24.8015	29.1	21.7473	23.2612	24.4704	50.4797	48.5696	54.6854	21.65	20.476	37.4291	15.9496	40.5053	42.5573	39.426	41.6097	47.2045	45.2996	45.4734	49.598
Plcg1	ENSMUSG00000016933	3.48819	9.36571	6.30964	7.47877	7.07432	2.01357	3.76393	2.05678	0.339927	0.363198	0	0	2.86421	3.54615	4.38948	3.97558	6.06333	7.45709	7.90979	6.82365
Kctd2	ENSMUSG00000016940	12.6163	13.6408	16.1082	20.1262	2.36146	17.3721	11.0268	10.1992	0	0	0	0	8.2703	7.88035	6.04581	7.24205	11.1097	13.4524	11.7263	13.7821
Kctd5	ENSMUSG00000016946	5.37607	7.62282	8.18738	8.03691	0.600433	10.6499	9.15985	10.0702	8.688	5.52643	7.8718	0	13.0349	11.4875	12.1429	11.0486	17.5258	19.1692	20.0479	17.3764
Etaa1	ENSMUSG00000016984	1.97498	1.49716	1.90256	0.427704	0	1.22025	1.65882	2.00097	0	0	0	0	0.794424	0.766397	0.542717	0.639906	2.01071	1.87964	2.45421	2.05353
Matn4	ENSMUSG00000016995	1.80264	0	1.28977	0.330832	0	0	1.54394	0.743209	0	0	0	0	1.64752	1.98441	1.20516	1.28618	0.148472	0.725254	0.494163	0.353436
Slpi	ENSMUSG00000017002	0	0	0	0	29.7303	11.8558	21.5196	21.462	106.44	90.8909	173.144	8.52401	19.6832	23.9159	24.3233	13.6556	6.90726	54.2511	16.1634	26.1321
Sdc4	ENSMUSG00000017009	55.8282	39.6824	55.6957	37.0356	168.852	166.418	205.889	209.916	49.4767	53.314	52.2711	21.99	231.139	212.987	216.845	190.458	42.1659	58.269	41.7849	50.8341
Il13ra1	ENSMUSG00000017057	10.6763	12.9141	4.56126	12.2959	31.2403	36.746	31.7956	43.4222	7.69437	8.10183	0	10.3476	17.7584	21.2449	19.4953	18.8234	5.21003	13.4072	8.65189	6.88834
Nbr1	ENSMUSG00000017119	9.72901	19.9564	15.775	11.1367	8.60021	7.46044	9.18121	5.39225	13.0113	25.6691	2.01448	10.6163	15.967	20.0734	19.3425	24.607	34.3434	29.7032	28.2017	34.4608
Cyth1	ENSMUSG00000017132	7.59515	7.52133	3.25772	5.06747	13.9988	11.7514	15.2047	13.4926	1.30454	5.10155	0	2.08015	11.4454	13.4366	12.223	14.23	7.70241	7.34363	7.60778	7.90658
Rnd3	ENSMUSG00000017144	14.2998	19.6061	15.4843	18.3812	14.6568	32.1454	28.1339	32.6375	2.92124	14.2077	0	3.14556	21.0129	26.6216	20.2389	25.1482	11.2101	11.1393	11.1498	12.8736
Nt5c3b	ENSMUSG00000017176	27.6417	6.34312	10.9659	14.4213	34.6201	35.6526	29.2662	29.5556	9.24198	16.9984	0	0	15.95	11.6706	16.1815	13.3163	17.0352	21.201	22.5226	19.6987
Coa3	ENSMUSG00000017188	90.4733	77.8665	93.4215	94.225	61.0409	61.7257	32.5735	40.962	26.9726	12.6466	47.1602	4.08922	24.0818	19.4977	23.765	17.4997	47.9309	51.1005	57.2318	49.6956
Med24	ENSMUSG00000017210	4.25205	4.71392	5.96926	4.14761	3.15465	2.45313	5.49157	3.19636	0.486324	7.23984	36.2978	0	12.2405	11.8214	15.0693	16.1979	21.7741	21.718	20.4914	19.7672
Psmd3	ENSMUSG00000017221	24.9297	32.638	45.1881	37.4028	15.3343	33.0453	35.3817	30.5944	12.7773	20.9504	9.57021	9.88188	77.1234	62.9643	74.8071	67.9926	104.926	101.664	104.398	102.366
Exosc10	ENSMUSG00000017264	8.3626	11.8404	8.85916	13.2033	10.1139	15.1127	17.2488	15.4817	5.57634	12.9508	0	0	27.0809	25.0858	25.5806	25.0178	26.4973	26.1239	24.6411	25.5985
Glod4	ENSMUSG00000017286	21.1323	26.3069	11.4779	19.2099	1.71042	9.92122	2.65749	16.8948	5.20822	0	29.4245	5.45363	8.44247	10.7285	9.64968	9.9137	17.4068	19.1231	17.1743	20.6032
Vps53	ENSMUSG00000017288	11.8507	10.6731	7.64922	10.2499	1.70643	8.42492	2.53625	6.30226	9.88745	0	14.0558	0	9.17801	9.07261	8.48441	10.9317	19.07	18.0759	20.0931	21.5574
Taok1	ENSMUSG00000017291	3.06993	3.10343	1.93886	2.28527	1.2773	2.73743	4.85428	3.52201	0.736137	1.0241	1.55489	1.55836	3.40914	5.19158	4.90854	7.58753	8.29687	6.44924	8.06611	8.01522
Dnttip1	ENSMUSG00000017299	19.5455	16.8446	14.0462	10.749	14.7183	30.8157	19.4882	29.2549	35.3679	16.3826	22.1733	6.85058	24.0174	19.8836	18.313	17.3184	19.9898	21.0202	22.4344	18.1502
Tnnc2	ENSMUSG00000017300	8710.77	5743.66	8906.07	7753.32	1909.47	2295.14	2559.25	2021.51	3053.52	1782.51	3644.55	798.325	5911.44	4825.61	4977.71	3987.83	6867.34	5846.64	5713.45	6561.05
Acot8	ENSMUSG00000017307	6.14621	6.40375	2.51762	5.06067	0	4.52044	5.77757	6.34244	4.23348	1.32879	32.4798	0	6.01709	5.05152	7.95279	6.15749	9.21872	7.62622	6.68302	7.74482
Cd300lg	ENSMUSG00000017309	2.79129	2.82018	2.42303	0.748091	0	1.52395	0	0.617059	0	0	0	0	3.49933	4.26261	3.66858	3.34092	0.282591	0.839058	0.528496	0.216031
Vtn	ENSMUSG00000017344	10.9694	5.56459	1.45484	1.69216	3.66469	6.00314	3.36686	10.9216	0	0	0	0	9.08266	6.64525	9.56327	7.89963	0.171896	0.280861	0	0.281826
Nlk	ENSMUSG00000017376	1.68762	1.55507	1.13805	0.665381	0	0	0	3.60301	0	0.93407	0	0.87161	1.06906	1.49229	1.09352	1.62511	2.43091	2.95431	3.14607	3.35459
Traf4	ENSMUSG00000017386	6.31105	0.973421	4.62746	2.12569	0	0.869503	0	0	0	2.98234	2.64638	2.65495	1.29302	1.2304	1.81052	1.43636	8.82733	9.93083	10.247	7.06528
Stac2	ENSMUSG00000017400	0	0.904694	2.9828	4.92158	0.563276	1.94602	3.37143	2.26582	0	0	0	0	0.578367	0.896282	1.35794	0.568316	0.892856	0.883819	0.891403	0.50685
Rpl19	ENSMUSG00000017404	1432.67	1417.47	1846.09	1440.17	2028.17	1692.74	1342.91	1296.24	1310.78	631.456	1919.28	725.395	546.637	520.113	504.057	376.395	633.922	742.335	741.106	656.76
Nek8	ENSMUSG00000017405	4.16704	2.48419	0.411073	2.0733	0	0	0.834923	2.37299	0	0	0	0	2.02078	1.85818	2.79605	1.6008	2.78366	2.32572	3.13451	3.18542
Plxdc1	ENSMUSG00000017417	0.480539	1.70418	1.42554	1.85081	0	0.75297	0.325172	0	0	0	0	0	1.21901	3.44142	1.82009	1.8471	5.49607	8.9071	7.66778	4.93539
Arl5b	ENSMUSG00000017418	1.5064	1.77845	0.241828	0.856558	3.44041	5.80729	5.89448	4.07881	6.65775	2.92566	0	3.00212	5.66075	8.35173	8.59761	11.122	5.84628	4.27322	4.61249	5.57805
Zfp207	ENSMUSG00000017421	36.529	38.7828	18.3683	43.5947	33.6281	67.5192	80.8698	46.7633	38.3422	21.4976	13.3177	36.4777	45.7445	43.2987	42.2089	52.4789	49.4839	48.95	48.894	56.814
Psmd11	ENSMUSG00000017428	30.4635	28.511	22.9265	23.023	39.4211	46.6824	51.0372	60.1649	33.2621	49.1262	26.6899	11.0336	55.7951	65.0891	61.3316	58.7375	85.4457	78.4184	74.2071	91.442
C1qtnf1	ENSMUSG00000017446	6.59743	14.2416	11.3968	9.35658	5.76846	4.48396	7.72862	3.89094	0	0	0	0	4.95011	7.83103	9.1409	6.13903	0.20088	0.459987	0.643559	0.303287
Timp2	ENSMUSG00000017466	167.734	182.773	150.377	211.648	111.348	154.216	190.92	148.247	1.44502	4.6161	9.65496	0	145.602	181.275	154.212	140.81	34.0364	60.2776	42.0077	43.5747
Zc3h18	ENSMUSG00000017478	9.91447	12.0125	2.66097	12.6454	2.79087	19.4926	24.2475	19.4262	5.48928	4.26157	9.88992	0	21.2029	24.3559	24.6579	25.5253	26.5554	26.5566	27.75	25.3099
Top2b	ENSMUSG00000017485	7.62024	8.78919	6.42877	8.75751	5.62514	4.25209	5.22008	8.20561	1.15516	2.8089	0.649088	1.72945	6.4842	7.61964	7.54676	8.96637	10.9907	10.3309	10.4654	9.9511
Igfbp4	ENSMUSG00000017493	101.22	109.284	79.3539	74.2714	54.2564	61.8944	55.8801	59.8586	0	0	0	0	22.1649	18.2053	25.5108	14.5796	3.74614	16.8548	7.74799	10.7454
Cdc6	ENSMUSG00000017499	0	0	0.241571	0	0	0	0	0	0	0	0	0	0.138312	0.117672	0.433679	0.15932	2.26083	2.82706	3.02431	2.98504
Suz12	ENSMUSG00000017548	2.29577	5.84285	5.63613	6.04419	4.50029	5.2034	8.22294	6.92278	4.90401	2.26428	5.85569	3.085	8.08085	9.77073	7.77585	11.1675	13.0336	10.7648	12.7349	13.1635
Atad5	ENSMUSG00000017550	2.51715	0.784413	0.272201	0.296382	0.835106	0	0.183514	0.389655	0	0	0	0	0.240903	0.309809	0.292551	0.237039	1.42516	0.798628	1.56765	1.39188
Crlf3	ENSMUSG00000017561	2.83949	6.39822	7.151	9.98427	3.31968	6.49686	6.52882	14.7239	0.868302	0	0	0	3.86236	5.32915	4.87511	4.24656	5.71042	6.11542	6.8652	4.80144
Tnfaip1	ENSMUSG00000017615	19.5066	16.3884	14.0739	19.9903	10.3488	8.02054	18.9728	9.76121	12.8491	7.62184	6.06174	2.35301	18.1218	16.8889	16.9371	16.4182	25.2872	25.2095	25.0246	22.7066
Abr	ENSMUSG00000017631	5.09194	4.0827	2.60313	4.66756	5.2607	3.90495	4.31254	5.17	1.13698	0	0	0	5.8119	7.77925	7.80253	7.21889	10.7953	14.1207	14.359	9.16993
Cd40	ENSMUSG00000017652	3.27158	3.79586	1.45807	4.74758	18.1743	51.0432	32.3665	37.4688	25.1404	19.3142	0	7.05813	10.4344	14.7296	13.2344	7.61141	1.32662	2.99881	4.36117	1.60774
Slc35c2	ENSMUSG00000017664	8.83714	6.62597	14.2919	7.64439	3.8657	1.36338	0	6.89685	3.67376	3.79452	0	0	6.63953	8.39558	5.38305	6.87465	17.5127	14.6465	20.0514	14.2423
Zfp334	ENSMUSG00000017667	0.673804	0.603901	0.360368	0.432783	0	0.423248	0.335526	0.34535	0.507122	0	0	0.502604	0.736859	0.750094	0.937821	1.17552	1.36405	1.16058	1.84589	1.70029
Elmo2	ENSMUSG00000017670	5.19734	7.67477	3.73348	9.31373	1.09411	6.27874	6.37382	2.7099	0.88478	0	0	0	5.30364	5.22492	6.00204	6.01488	10.6973	10.9629	10.4833	10.4064
Wsb1	ENSMUSG00000017677	21.6403	20.4568	9.87697	24.7383	12.4051	40.2892	69.9411	72.4594	56.243	47.4766	40.1283	29.4586	35.6412	40.4561	39.0601	57.8011	18.5863	18.2616	19.6652	25.4583
Ttpal	ENSMUSG00000017679	1.15264	2.78969	1.29029	1.55135	2.39689	10.1766	11.3864	11.6744	2.52736	0	0	2.5795	7.9102	8.8651	10.5538	11.4165	6.02058	6.05098	6.95047	5.53812
Rhot1	ENSMUSG00000017686	11.7478	13.8177	5.45058	15.1325	1.1308	9.94075	8.19534	10.7003	1.80794	7.83738	0	2.93005	10.586	11.9787	9.81346	12.7613	15.4656	16.3528	14.7345	18.3931
Rhbdl3	ENSMUSG00000017692	2.15713	2.86645	0.576073	3.20179	1.79049	0.918326	4.23127	1.34487	0	0	0	0	3.45473	2.58963	3.07248	3.45794	1.12947	1.08179	1.07891	0.950841
Ada	ENSMUSG00000017697	0	1.19011	2.64945	0	0	1.80636	5.29069	5.54458	0	0	0	0	2.47393	1.47468	1.60932	2.16124	1.19937	2.33704	1.86334	1.36863
Serinc3	ENSMUSG00000017707	95.0821	90.2096	86.3948	110.84	86.6788	65.8365	91.3345	93.0285	20.4068	22.1576	12.4987	10.3251	60.6818	75.1118	70.5495	77.832	39.8505	41.8459	43.746	43.8327
Tha1	ENSMUSG00000017713	0	0.434852	2.22923	0.67227	0	0	0	0	0	0	0	0	2.66551	2.15179	2.23637	2.72443	1.47578	1.92486	1.286	2.1129
Pgs1	ENSMUSG00000017715	8.56871	9.54316	10.6918	9.25483	25.9498	20.6726	18.3893	21.4498	12.5568	2.54812	8.90672	1.34362	22.2246	21.5264	22.4231	22.3712	24.0263	27.7336	29.9572	25.8684
Birc5	ENSMUSG00000017716	1.43411	0.204361	0	2.36196	0	0	0	0	0	0	0	0	0.103108	0.154307	0.085856	0.205752	5.44384	9.00332	7.87523	5.19756
Afmid	ENSMUSG00000017718	7.93501	2.3881	0.938677	0.432296	1.92161	0	0.128578	0	0	0.73487	3.15743	0	4.33403	3.26186	2.55021	5.16331	4.93607	2.45018	2.45315	5.69416
Pigt	ENSMUSG00000017721	7.87795	10.6687	15.2304	7.6388	15.2191	6.31972	15.7991	4.51227	0	0	0	0	17.0946	13.5609	14.5245	15.2551	22.3429	21.8583	22.2359	20.6373
Etv4	ENSMUSG00000017724	3.81623	1.64169	0.896565	8.11642	5.64367	2.97387	0	0	0	0	0	0	2.66803	2.50847	2.10943	2.00947	5.61137	4.88041	6.38738	5.78602
Dbndd2	ENSMUSG00000017734	35.6439	24.0962	12.7805	24.0592	27.9659	9.297	16.7213	18.9231	9.73508	15.4126	0	0	12.4421	13.9051	14.4504	8.22644	8.07708	11.3549	13.1762	7.47435
Ghdc	ENSMUSG00000017747	3.83382	6.27498	4.4671	4.62907	6.09242	2.78705	0.522305	2.62483	0	1.71403	0	1.79462	2.89105	3.14251	4.65703	3.24967	7.80803	7.70375	8.2507	7.88059
Pltp	ENSMUSG00000017754	32.375	32.2084	42.8149	44.1722	16.446	16.628	28.7806	13.1384	0	0	0	0	14.1667	19.1883	20.3273	15.4196	0.942468	2.08822	2.37176	1.65539
Slc12a7	ENSMUSG00000017756	1.25313	2.62922	1.46206	1.27944	0.468074	0.602966	0.899502	1.94516	0	0	0	0	2.07113	2.96637	2.80332	2.44822	1.93763	2.93032	2.21309	2.02233
Ctsa	ENSMUSG00000017760	27.6099	28.3131	23.5708	30.5832	21.4316	19.5277	35.5331	30.0493	23.7031	35.1912	30.4701	20.5473	35.3075	32.3533	37.5994	29.9891	49.442	67.8248	68.5321	53.5946
Zswim1	ENSMUSG00000017764	0	1.82761	0	0.968769	1.06556	0.425073	0.457413	0	0	3.65032	0	0	1.84736	1.89363	2.04646	2.11574	5.44295	4.17745	5.4684	4.86515
Slc12a4	ENSMUSG00000017765	5.73176	10.243	8.05079	14.5409	9.20301	4.05053	6.47346	7.42617	3.38391	4.67167	2.65718	1.1671	18.1569	19.6826	21.0583	19.7346	17.975	19.1151	20.0764	16.8321
Myo1c	ENSMUSG00000017774	21.1932	27.0593	11.7488	22.3049	35.3993	22.5847	26.8525	27.225	5.81719	6.69619	0	0	36.5457	43.274	42.763	38.2197	32.658	40.2092	38.0742	32.9836
Crk	ENSMUSG00000017776	30.9308	42.7436	29.2199	28.5615	51.0544	73.0259	65.5725	79.1357	19.5413	12.5847	15.5852	8.3102	30.9624	39.3754	32.9102	42.5211	38.5891	36.6437	42.5816	39.0407
Cox7c	ENSMUSG00000017778	859.098	829.111	917.253	1173.26	682.302	616.421	502.766	554.165	659.536	373.69	651.878	245.745	169.736	234.322	207.518	127.865	238.23	293.27	280.561	280.089
Pitpna	ENSMUSG00000017781	53.0581	57.92	44.225	46.8152	68.8743	52.8487	109.036	54.89	8.93159	12.0478	26.1146	19.8376	57.562	51.5695	45.918	47.733	57.1439	64.3696	65.8054	37.6909
Mlx	ENSMUSG00000017801	7.1359	5.98414	6.06004	6.92695	0	12.0027	11.713	11.0099	11.7574	0	0	6.08603	6.4615	6.60475	7.38411	6.80538	15.3274	15.9831	17.2299	13.7038
Retreg3	ENSMUSG00000017802	6.18136	10.8199	17.1631	12.5177	7.16763	10.8263	17.6314	14.97	1.30134	11.8496	4.12543	0	14.2292	13.1357	14.462	15.6254	13.6275	14.7066	15.0689	14.1347
Jph2	ENSMUSG00000017817	22.0022	23.6527	33.5475	15.1057	6.75192	2.75264	3.19641	3.63744	3.75284	11.5981	10.9619	0	74.8745	50.6189	57.3906	73.9562	63.6144	49.6835	46.8467	60.7529
Dhx58	ENSMUSG00000017830	3.31775	1.65012	1.5428	2.61141	15.9678	9.11213	3.58236	9.60534	0	0	0	0	1.00134	1.37274	2.28036	1.37514	0.586575	1.25351	0.593784	0.238894
Rab5a	ENSMUSG00000017831	35.3049	44.9839	10.6267	30.2695	28.932	47.5414	64.3443	74.5567	26.5274	28.2192	37.2488	17.6764	39.3929	42.2279	42.1627	44.6159	45.9811	40.1678	38.5524	39.3167
Nkiras2	ENSMUSG00000017837	18.2623	13.4708	8.93802	16.3182	18.2873	12.4758	15.4399	8.56735	6.46843	9.45381	0	3.16751	11.3304	10.8106	11.0051	11.5799	20.6549	20.2572	20.0811	20.6108
Ppp2r5c	ENSMUSG00000017843	22.7681	35.6949	20.0768	37.8894	19.5393	31.8242	22.6798	10.8575	3.04369	4.88985	8.82657	1.52557	14.1716	15.8926	16.5986	16.6902	30.6363	29.9033	27.186	26.4035
Ift52	ENSMUSG00000017858	9.33405	9.57855	5.90244	9.02052	1.53353	4.71937	9.41973	5.49064	4.07881	11.1802	0	0	3.84608	4.72917	4.51497	3.79315	6.23205	9.02491	9.21072	8.17571
Mybl2	ENSMUSG00000017861	0	0.156238	0.387892	0	0	0	0	0	0.301901	2.16813	0	0.903599	0.305272	0.550361	0.606326	0.31139	3.16113	4.13559	3.87221	3.25125
Eya2	ENSMUSG00000017897	4.89365	7.45172	5.91053	10.7023	12.5223	8.97333	7.35894	20.6643	0	0	0	0	8.81693	4.94125	5.7464	4.6996	0.337511	0.918176	0	0.511881
B4galt5	ENSMUSG00000017929	2.62421	3.28678	3.50229	5.29739	14.6337	37.8212	39.7894	31.5887	3.22275	4.48811	4.21887	0.731151	35.2423	48.9927	41.4866	43.093	30.6222	39.5089	35.0442	28.0033
Ptgis	ENSMUSG00000017969	34.8917	44.4365	37.3348	55.8527	46.4433	49.4781	65.9401	43.3578	0.987404	3.0731	0	0	71.2597	61.6767	62.9641	44.1196	9.87364	20.8446	19.4725	12.0507
Ddx27	ENSMUSG00000017999	18.8971	13.5032	11.4052	13.3576	15.2297	22.0619	31.6532	30.7701	5.89628	4.62511	0	12.8774	26.5992	27.6816	31.2042	26.302	36.9897	34.1936	39.6286	36.7949
Cyth3	ENSMUSG00000018001	23.2709	17.8343	15.2499	22.4321	41.9175	45.4201	46.3086	69.3096	7.84358	5.19825	11.9986	0.732844	38.8514	35.5144	36.3853	40.8657	15.6256	20.9328	17.9209	13.9386
Cyth4	ENSMUSG00000018008	15.0991	18.0073	17.069	22.1996	12.497	12.1044	11.1364	1.06736	0	0	0	1.59363	1.87166	3.04377	4.13563	2.60822	0.192698	1.01318	0.341734	0.767291
Rac3	ENSMUSG00000018012	6.64198	0.89618	3.29391	3.74474	0	0	0	0	0	8.591	0	0	0.779676	1.37857	0.455014	0.321359	0.562549	1.31726	0.982582	0.473929
Rrp7a	ENSMUSG00000018040	10.0969	14.5714	9.74274	10.8264	23.9961	14.398	17.5739	20.3	7.0606	5.34273	16.9892	4.60661	17.2415	17.5837	16.0553	15.6078	20.8006	26.3655	22.4142	21.6609
Cyb5r3	ENSMUSG00000018042	247.842	287.123	342.775	295.842	257.545	253.769	292.774	200.984	36.686	57.1698	74.8503	31.8309	142.838	174.516	173.111	121.787	149.717	167.119	172.321	148.104
Ints2	ENSMUSG00000018068	0.381112	0.302017	0.721303	0.806857	0	0.629989	0	0.475014	0	0	3.03282	0	0.74664	1.31168	0.968484	1.62286	4.25234	3.33969	5.06187	4.29218
Med13l	ENSMUSG00000018076	3.72591	3.15797	1.82376	2.37139	5.997	1.81249	3.54238	4.77886	2.40698	1.05032	1.03093	8.33342	7.11527	9.08251	9.99469	13.5611	8.43515	6.74277	6.87265	7.40923
H2bc4	ENSMUSG00000018102	109.984	70.1416	97.0844	136.502	85.4295	46.439	65.1284	63.9494	248.752	117.282	279.909	165.685	64.8404	45.2741	56.8643	45.8001	120.445	100.546	111.95	128.082
Baiap2l2	ENSMUSG00000018126	3.27212	0.364003	0	0.728123	0	0	0	0	2.8603	0	7.6048	0	1.86691	1.39815	1.07244	1.62413	1.25738	1.37893	0.877673	1.52474
Mafk	ENSMUSG00000018143	27.3998	26.1244	20.75	23.9436	58.1718	75.9509	77.6236	108.972	23.058	38.5318	17.3012	22.1926	104.909	101.441	90.4256	107.358	32.3344	29.0615	31.2181	39.5464
Med1	ENSMUSG00000018160	0.880497	2.03791	6.42684	3.7352	2.57852	10.3661	3.62261	4.31074	1.50633	0.659973	0	2.41365	5.37564	6.23006	6.37821	8.41308	8.07276	7.82048	7.93079	8.95384
Erbb3	ENSMUSG00000018166	1.62083	1.49978	1.44084	1.04162	0.870464	0	0	0.434354	0	0	0	0	0.968112	1.43111	1.36908	1.988	1.30985	1.42177	0.855372	1.32773
Stard3	ENSMUSG00000018167	2.38294	8.34675	0	6.46408	1.37298	1.10265	8.73769	11.5641	1.53651	4.52694	0	0	7.49163	7.07484	9.85106	7.23208	8.22949	10.0587	11.8004	11.031
Mfng	ENSMUSG00000018169	0	1.18702	3.62611	1.81381	0	0	0	0	0	0	0	0	0.62848	0.961406	0.58209	0.764633	0.776928	1.177	2.22693	0.588314
Vmp1	ENSMUSG00000018171	10.9869	22.9317	11.284	18.6997	98.0564	40.5683	73.1421	34.4737	9.76334	9.60341	4.85994	18.2905	32.1537	30.7663	33.641	28.2848	38.2646	41.9908	42.3454	37.5663
Uchl5	ENSMUSG00000018189	31.8297	17.0044	10.2746	12.2604	20.3619	11.3385	6.39516	7.67164	9.2213	11.1021	0	7.7842	10.9326	12.6258	10.781	8.88302	22.1288	19.4896	22.7883	22.4144
Glrx2	ENSMUSG00000018196	7.98841	7.86174	13.776	18.3012	9.80338	10.5747	7.85343	1.85783	18.4092	7.04888	5.92412	0	6.12467	5.90751	8.6875	5.00714	9.8704	11.3638	10.4628	9.37751
Ro60	ENSMUSG00000018199	2.86452	3.86168	6.90332	2.87687	1.47524	1.06177	1.36788	1.47645	0.868804	1.78578	1.95589	0	0.761388	1.64724	1.37931	1.51962	3.81652	2.94686	3.69811	3.74374
Stk4	ENSMUSG00000018209	5.8925	5.32812	3.83995	4.41383	2.07053	5.84303	6.87672	2.5833	0.933533	1.37525	0	0	4.08141	4.93155	4.33314	4.97968	7.20749	7.42814	7.36494	7.78264
Pmp22	ENSMUSG00000018217	119.639	138.904	107.827	145.37	128.641	97.1813	104.948	95.7213	5.73951	4.23105	10.5899	0	101.116	120.068	109.743	107.821	20.8504	34.1409	25.4456	24.249
Gdf9	ENSMUSG00000018238	0	1.69727	0.5341	1.04454	0	0	2.25753	0	0	0	0	0	1.09278	0.686855	0.287543	0.658077	0.923507	0.985212	0.134094	1.06474
Zcchc10	ENSMUSG00000018239	8.36156	8.18132	4.67134	6.71104	4.83816	27.7002	23.7479	14.9331	3.70273	15.9559	28.5047	0	8.93388	8.01286	8.40077	7.2662	14.0054	9.89546	11.5271	13.3161
Psmb6	ENSMUSG00000018286	289.702	223.665	255.293	281.917	265.525	246.828	223.673	227.874	136.016	97.3972	155.052	76.5087	171.886	129.219	148.368	123.787	192.59	202.805	222.051	203.379
Spag7	ENSMUSG00000018287	100.457	58.0959	70.1205	64.3064	36.3631	43.708	45.3332	45.7427	33.0895	37.0281	87.9518	13.3809	66.5441	55.378	54.5532	44.909	85.8352	77.3894	74.165	80.6967
Pfn1	ENSMUSG00000018293	340.45	318.208	413.961	345.83	418.43	325.806	425.584	319.691	200.207	170.919	304.209	32.201	197.821	187.947	207.648	159.496	469.839	540.692	577.048	457.611
Tomm34	ENSMUSG00000018322	4.1659	8.66946	6.51665	7.71709	1.9141	8.36112	3.33052	6.07593	5.85558	11.2133	0	3.35248	13.2182	12.8935	15.9691	12.3607	16.7211	16.8971	15.1358	14.2845
Ywhab	ENSMUSG00000018326	61.1913	64.7006	63.4449	69.9149	78.9032	73.3189	93.7745	105.666	8.28821	20.2661	22.5088	11.0178	54.648	61.8929	55.158	54.527	63.4933	69.0505	68.5994	61.2299
Ksr1	ENSMUSG00000018334	5.62451	4.24462	6.42086	3.24453	0.926507	0.513382	1.61048	2.32049	17.1814	11.4548	3.49969	4.56676	33.959	26.9071	24.832	44.2468	26.142	24.0732	19.6846	23.8049
Gpx3	ENSMUSG00000018339	417.936	667.877	753.13	593.977	960.695	926.8	707.113	525.884	9.23566	13.304	0	0	355.216	244.595	239.318	272.664	10.3063	21.0603	12.9865	18.5851
Anxa6	ENSMUSG00000018340	42.7933	66.6279	53.9499	75.1228	26.4353	32.5392	43.9622	38.3392	7.90747	12.5911	0	3.53255	79.3725	86.16	81.1336	86.7944	93.2035	104.788	93.0231	96.4998
Zkscan6	ENSMUSG00000018347	0.700975	3.18495	2.63111	4.91655	7.98616	2.97972	7.62277	2.27541	5.39264	0	0	1.84259	2.80163	4.34506	4.43461	3.67479	3.78511	5.69785	4.31441	3.78768
Kpna2	ENSMUSG00000018362	9.74155	7.12957	1.58454	5.34636	15.7687	25.02	19.8293	22.426	6.55168	12.9836	0	3.51347	14.5034	16.086	18.0733	14.8165	25.399	29.4644	30.628	30.1556
Smurf2	ENSMUSG00000018363	4.04442	10.2441	5.17982	5.61793	14.5265	9.36674	7.83059	10.354	2.84282	4.33272	2.90462	0	10.9769	14.2661	12.5312	17.1447	17.2948	15.7029	18.3213	15.9593
Cep95	ENSMUSG00000018372	2.19237	4.03544	3.19719	0	0	1.3659	2.61942	4.85471	2.51812	0	0	0	1.65107	2.84605	2.23343	2.72956	3.90392	2.99609	2.57395	3.50922
Vezf1	ENSMUSG00000018377	15.9537	25.1492	12.6363	17.6712	22.9412	21.9574	22.4271	31.5825	8.46348	7.23386	6.30813	7.32699	25.514	26.885	24.4172	33.2277	22.7189	20.2245	18.7884	21.5358
Cuedc1	ENSMUSG00000018378	29.6675	29.2955	40.5637	25.6238	16.9002	11.2646	11.2441	10.264	4.13985	1.00611	0	2.45465	35.6415	37.4978	31.4571	38.8807	40.3061	42.7231	32.677	40.7147
Srsf1	ENSMUSG00000018379	13.7937	18.7543	19.9658	14.7783	19.9809	29.9427	28.8446	57.6279	2.39593	12.5903	19.9195	7.14602	23.1097	26.1105	24.1435	34.0457	46.8672	44.95	42.176	52.9744
Abi3	ENSMUSG00000018381	0	0.470637	0	0.388631	2.66432	0	0	1.40541	0	0	0	0	2.62314	2.36139	1.82843	2.27003	1.39855	0.76128	0.569888	0.590783
Kif3a	ENSMUSG00000018395	8.4978	5.73023	15.8926	5.66342	2.14328	1.07212	3.11605	2.52452	1.31633	2.41697	0	0	2.62364	2.91006	3.5239	2.64469	6.73021	8.3689	7.53909	6.10915
Septin8	ENSMUSG00000018398	33.2544	31.4771	21.1016	30.9783	11.1285	17.7146	15.5219	12.2765	1.71657	2.88326	0	0	7.80071	11.4226	10.4107	10.9127	11.0764	15.1147	13.3702	11.5549
Mtmr4	ENSMUSG00000018401	2.90766	2.58977	2.93877	2.92903	1.11711	0.19501	2.92369	0.187556	1.56746	3.84499	0	2.48835	2.33881	2.98718	3.48071	4.89592	7.36253	7.22238	6.7883	7.11597
Mrm1	ENSMUSG00000018405	8.10795	5.93158	2.51497	5.94377	0	1.66879	3.56626	1.1004	0	0	0	0	2.04111	3.1149	3.02392	3.40158	2.45926	3.2485	3.51612	3.88568
Mapt	ENSMUSG00000018411	5.02998	2.63682	7.21574	1.18882	0	0	1.12808	0	4.28876	8.22665	0	7.06485	11.7009	12.4487	12.3266	16.619	15.8628	12.1758	9.97254	13.2329
Kansl1	ENSMUSG00000018412	4.86375	6.99757	1.96824	3.14528	2.67563	3.39372	4.11018	6.31415	1.87414	2.77237	1.61175	0	7.75739	9.62584	10.1866	12.2421	12.2796	11.0719	9.09762	11.6421
Gid4	ENSMUSG00000018415	6.65261	13.5852	7.04655	12.2475	6.46984	17.4805	21.1837	15.0419	10.1412	9.98882	7.44361	0	8.92186	10.5671	8.72641	10.1248	19.1853	17.0333	17.1352	16.7526
Myo1b	ENSMUSG00000018417	1.78259	3.93495	1.79492	1.12638	0.934321	1.80512	4.54427	2.84342	0.304084	3.38762	10.7472	0.880403	4.25068	6.45366	5.24365	5.8359	7.53976	9.99988	8.93713	7.00474
Dhx40	ENSMUSG00000018425	7.674	8.46003	9.17994	6.28798	2.27525	7.38874	12.8905	5.80978	6.98193	2.67097	0	0	10.4704	11.1658	11.7825	10.927	8.57689	9.77072	9.01989	9.82484
Ypel2	ENSMUSG00000018427	1.30991	1.23711	6.65434	1.84319	2.87911	0	1.03203	0.99886	0.719163	6.69333	1.62788	0	2.43914	2.83976	3.4265	4.24634	3.51394	4.23024	2.96025	3.97968
Akap1	ENSMUSG00000018428	6.16976	7.67426	4.76734	6.62836	4.85771	1.37053	7.1525	5.3977	1.45195	7.5027	6.49245	5.22863	15.8368	16.8986	16.9828	23.0183	21.4203	20.2816	19.6391	22.3394
Nol11	ENSMUSG00000018433	1.40081	4.85399	2.75965	5.85857	8.12581	15.1478	16.6487	12.4376	1.77568	4.44389	3.05489	13.6909	10.2464	10.6541	10.8434	12.3668	16.8765	14.8768	15.4568	16.5654
Derl2	ENSMUSG00000018442	6.81754	10.1323	5.38735	11.8336	4.00746	11.5554	11.674	4.96305	12.5677	3.1486	12.6612	7.838	5.3624	7.06463	5.42617	4.71953	17.2802	14.5812	15.7508	20.342
C1qbp	ENSMUSG00000018446	46.617	67.7671	50.3678	59.1944	89.4362	126.993	112.354	122.615	80.8777	74.4558	62.6481	59.0781	86.9435	74.2132	72.3279	65.5802	114.311	123.169	122.669	111.003
Rpain	ENSMUSG00000018449	17.0982	20.6438	17.3363	15.4534	8.219	16.0959	23.651	15.1317	17.027	32.9395	22.98	0	12.2534	8.67451	8.32011	9.41799	9.75928	9.20876	8.79388	9.32213
Chd3	ENSMUSG00000018474	8.21182	11.2496	7.76967	11.9854	4.46404	19.1352	9.55527	11.1104	0	0	0	0	7.22851	7.82299	8.29687	8.19165	2.37585	3.58821	3.31552	1.76537
Kdm6b	ENSMUSG00000018476	1.57905	2.9185	0.834378	2.92071	12.6468	14.1689	13.6052	25.0498	2.05923	4.68727	4.34959	3.28467	33.436	40.4322	41.3644	49.3979	7.80092	7.55334	7.32414	7.75027
Appbp2	ENSMUSG00000018481	3.33158	2.07446	2.90311	2.52755	4.98961	6.98312	6.74157	5.51232	1.19061	3.44393	1.23569	2.66392	4.85862	6.00677	5.88081	8.31128	7.71188	7.01332	7.63042	7.58235
Adora2b	ENSMUSG00000018500	0	2.66601	0	0.297743	0	5.98991	11.9443	3.41999	0	0	5.21162	0	1.88327	3.59184	1.97941	2.13943	1.05008	3.11418	3.83177	1.56866
Ncor1	ENSMUSG00000018501	13.8667	16.8112	18.5766	14.9727	4.90643	8.90798	7.65322	8.85552	4.1919	3.21043	0.834241	0.409067	10.4424	13.6188	14.9216	20.5715	25.0788	17.8008	20.7931	19.7068
Trpv2	ENSMUSG00000018507	4.30948	1.75994	2.30608	0.964354	1.67322	2.10915	2.51341	2.49584	0	0	0	0	2.96093	3.29299	2.70935	3.32668	1.49552	1.35159	1.61715	1.80003
Cenpv	ENSMUSG00000018509	24.0584	10.5029	12.3565	12.4743	18.9568	8.5151	1.06367	6.0666	1.64213	0	0	0	5.86654	4.48235	5.75897	4.24332	7.04897	7.51975	7.47165	6.11725
Pcgf2	ENSMUSG00000018537	5.40696	4.83962	2.38173	4.18535	0	0.563867	0	3.00738	0	0	0	0	2.96998	1.8076	2.87469	1.85749	4.43901	4.72693	3.407	3.88431
Cwc25	ENSMUSG00000018541	3.84588	4.70794	14.5372	5.45036	6.68551	7.25839	9.72003	3.95865	5.63095	2.26735	0	1.43246	10.2291	10.9711	13.0744	12.2649	10.8384	8.80147	8.13539	9.22685
Pip4k2b	ENSMUSG00000018547	6.58554	10.9735	7.86209	7.55335	0.285773	4.47829	2.37344	2.65067	0.58487	2.46038	3.81847	0.880226	9.58535	8.5025	9.12397	12.6422	23.099	17.7854	17.885	18.6578
Trim37	ENSMUSG00000018548	2.50291	2.89781	0.92643	1.8229	1.26678	3.92224	2.23301	1.82007	1.22684	0	0	0	2.14091	2.74414	2.54945	2.17735	3.97988	3.8979	5.43523	4.6204
Ctdnep1	ENSMUSG00000018559	53.8174	44.5271	71.1047	41.0757	45.1165	49.8572	47.9553	51.9394	21.4676	17.6167	19.7324	17.8141	63.4593	57.2708	55.0953	65.3106	91.94	85.1232	78.185	73.5686
Elp5	ENSMUSG00000018565	18.9869	30.1093	37.5535	15.8366	64.1056	57.0881	68.5455	51.7131	21.4537	29.3177	9.57906	9.02513	45.4399	39.6833	34.626	31.1663	44.6042	43.5589	39.0915	51.1796
Slc2a4	ENSMUSG00000018566	47.6131	36.6935	48.007	24.8151	7.42004	2.4085	8.75666	2.97819	6.62186	10.6124	0	4.16974	116.671	94.5431	118.495	143.916	79.2546	70.5238	58.6138	71.7781
Gabarap	ENSMUSG00000018567	209.08	261.102	271.252	283.605	485.626	343.941	375.91	231.768	216.115	152.216	297.279	84.083	178.808	177.784	166.3	147.707	171.288	185.503	179.483	183.196
Phf23	ENSMUSG00000018572	15.9435	26.2186	20.0494	27.0051	24.7594	19.1126	19.3169	8.59023	8.68168	12.0376	11.8603	9.68554	31.3913	32.9355	34.1331	29.8135	25.8806	29.9318	27.3686	27.1679
Acadvl	ENSMUSG00000018574	52.0456	40.0019	55.2693	45.97	34.5743	42.1263	36.0409	27.1838	17.7949	19.1721	0	17.4161	77.0832	76.0276	81.3403	74.5905	65.5	67.6457	58.5833	64.5541
G3bp1	ENSMUSG00000018583	12.6625	11.634	11.4054	12.7299	31.6438	45.4108	57.9568	57.1579	13.9988	16.5075	10.518	4.60315	41.4639	42.5169	45.8602	42.3191	40.1559	40.186	37.7818	40.5982
Atox1	ENSMUSG00000018585	174.026	126.82	232.26	139.704	199.164	141.385	75.9225	111.561	47.1147	25.9499	85.7965	33.8659	30.5037	27.8682	30.4581	20.809	34.7663	54.7296	54.6591	41.3916
Sparc	ENSMUSG00000018593	1252.19	1397.83	1339.2	2226.95	1713.76	1819.09	1796.31	1722.17	48.6005	34.6581	12.3613	21.3682	1226.38	1580.54	1256.06	939.808	370.973	376.263	416.02	322.526
Mief2	ENSMUSG00000018599	10.5142	11.4111	20.2227	9.13584	0.683461	6.47147	6.19563	1.59975	1.44498	5.10998	3.82527	0	41.3346	31.3008	37.6311	40.0609	43.2731	37.2195	36.0975	43.6752
Tbx3	ENSMUSG00000018604	1.73357	1.32671	2.0876	0.855065	0	0	2.20856	2.3394	0	1.38828	0	0	14.855	15.0688	14.3235	19.5635	14.3916	13.4646	12.9404	12.9016
Dusp14	ENSMUSG00000018648	3.41992	6.29079	3.39035	9.74708	0	2.1098	1.61076	4.58983	0	3.04826	0	0	9.78009	8.02699	7.62751	8.81579	19.0091	20.5021	16.7226	20.0274
Tada2a	ENSMUSG00000018651	8.02649	3.47799	4.74489	6.80336	0	1.29635	0.620419	0.615046	6.27402	0	0	0	3.89899	4.62825	5.39974	4.17288	10.2656	11.4144	9.63561	11.6594
Ikzf1	ENSMUSG00000018654	2.91585	4.80975	2.22194	2.05772	1.75385	4.94144	2.3708	1.86364	0	1.11249	0	0	0.241733	1.30503	0.502722	0.321229	0.05589	0.267013	0.133844	0.094194
Pnpo	ENSMUSG00000018659	1.47699	1.37593	1.15877	2.10742	0	0.544581	1.38862	2.1679	0	0	0	2.2306	2.23852	2.82943	2.38135	4.59275	2.38212	2.03941	3.34102	2.34645
Cog1	ENSMUSG00000018661	5.5586	3.02348	4.63246	5.11207	0.857565	2.47527	1.94832	1.44016	7.26426	0	0	0	7.442	7.05952	6.63275	8.20318	13.5884	15.3039	12.2418	13.7378
Cbx1	ENSMUSG00000018666	22.7943	22.0436	30.7115	34.7069	8.36929	18.2792	28.8219	16.6224	8.92344	14.8367	6.84052	10.8883	15.7172	18.6218	15.8048	16.602	36.3959	39.4402	35.5277	40.6679
Cdk5rap3	ENSMUSG00000018669	30.1837	16.7906	13.6297	17.4631	25.8296	13.061	14.4109	3.70565	6.68155	5.09949	0	10.3058	14.4185	11.2877	14.5751	12.7119	17.0537	21.8234	14.6066	15.611
Copz2	ENSMUSG00000018672	53.2166	49.5064	61.3312	72.433	46.8266	57.7298	33.4981	32.3918	5.17781	36.2413	0	0	20.9465	18.6407	22.1507	16.8591	20.4058	19.608	15.3188	18.6067
Slc25a39	ENSMUSG00000018677	25.2629	22.5309	37.5751	33.479	52.3913	27.6874	20.135	26.1328	7.86629	10.4351	0	2.23311	25.9635	22.6251	21.789	22.3354	51.3301	58.6688	57.3373	44.3206
Sp2	ENSMUSG00000018678	2.52694	4.20709	4.89426	4.89503	0.952819	5.52983	7.95554	6.97945	0	3.82347	0	5.75617	4.45685	5.10917	5.16224	5.79292	6.01248	6.89451	5.61459	6.85686
Aatf	ENSMUSG00000018697	11.8717	12.6553	11.1844	14.3631	3.38007	20.2638	18.1584	24.294	0.691662	15.7083	0	1.9371	15.5543	15.0281	15.4519	13.675	23.717	22.9151	24.4758	20.8753
Dync1h1	ENSMUSG00000018707	6.87338	9.75116	12.3926	15.6325	4.53765	9.49728	6.62893	8.11635	4.51757	6.40225	4.25394	2.9236	17.5345	24.2719	24.1844	28.925	41.8827	34.9899	39.6728	39.8855
Pex12	ENSMUSG00000018733	4.28352	3.26972	0	2.80658	1.26952	2.48026	3.48463	0.51916	4.35701	0	13.684	1.61904	4.32159	4.41478	5.99744	6.02923	9.88049	6.10802	7.66547	8.55266
Ndel1	ENSMUSG00000018736	35.437	25.1941	17.6392	28.3279	58.5645	52.8802	63.6971	70.0421	40.4685	34.0401	24.2939	17.2691	47.3328	52.7932	50.8882	53.9333	36.3081	39.6954	41.4106	42.8031
Slc25a35	ENSMUSG00000018740	0	1.3272	0	0.385306	0	0	0.702483	0	0	0.833563	0	0	0.976699	0.876416	0.7111	0.779105	1.46905	1.27291	0.731118	1.26531
Zbtb4	ENSMUSG00000018750	9.12322	7.1578	4.2645	7.34378	3.2418	2.64494	2.35062	2.64688	0	0.648644	2.4702	0	3.85284	5.06905	5.45137	7.02054	6.19518	6.19997	5.47347	6.13789
Tnfsfm13	ENSMUSG00000018752	3.88444	15.5714	6.60344	11.0251	5.4064	8.06738	5.77961	3.61839	1.24525	0	0	0	3.65229	2.69523	2.58952	2.33808	0.996942	2.17757	1.27625	0.849785
Mpdu1	ENSMUSG00000018761	15.8133	6.01537	3.38238	10.9932	4.61413	9.65264	5.02703	1.38901	14.0188	7.9098	0	11.818	9.8646	7.28092	9.73781	8.04135	12.0377	13.9662	13.3495	14.8578
Fxr2	ENSMUSG00000018765	14.5847	25.6149	18.139	11.9005	3.63933	21.962	12.5307	20.0318	18.6268	17.5938	56.6151	3.28491	37.8579	39.1671	37.0407	36.3181	70.3428	61.5507	57.4176	70.083
Atp5g3	ENSMUSG00000018770	497.302	560.433	480.556	761.192	487.663	494.114	487.102	492.037	343.344	155.644	186.277	86.7695	334.022	339.017	338.041	274.509	404.981	442.756	444.496	398.015
Cd68	ENSMUSG00000018774	25.9921	15.5001	24.1315	33.2272	6.93727	46.6566	38.4701	18.9869	13.5322	3.01601	11.869	8.42962	22.2695	25.7362	27.392	20.2673	18.2986	25.0626	21.9598	20.0762
Acsl1	ENSMUSG00000018796	24.2361	15.8017	12.6585	7.52864	3.02735	3.69666	5.54918	3.4339	3.50939	4.3738	0	0	38.3013	41.8834	47.8254	60.8535	61.5544	43.4294	47.2629	56.1691
Abca5	ENSMUSG00000018800	1.92034	2.22124	1.94788	0.930526	0.59912	1.94668	0.703831	0.61043	0.635242	1.51042	0	0	1.75686	2.05144	1.98887	3.60256	3.69216	3.20079	3.51316	3.99234
Smyd4	ENSMUSG00000018809	7.04176	3.15059	2.67766	2.43005	0	0.799466	1.17227	0	2.72658	1.61355	0	0	1.04521	1.78801	1.06141	1.45686	6.08345	4.49322	5.79105	5.07695
Lsp1	ENSMUSG00000018819	289.469	251.579	318.893	321.394	354.294	202.309	170.676	204.479	13.3487	17.6236	3.63488	16.4703	56.4028	60.0706	61.8901	47.499	24.9993	17.1864	21.256	19.5366
Zfyve27	ENSMUSG00000018820	3.26515	5.21951	1.37735	0.969101	0	0.906809	0.645793	2.2568	0.314307	2.31155	0	0	6.75135	8.17289	7.01864	7.69892	8.13838	7.21213	6.01571	8.32773
Avpi1	ENSMUSG00000018821	25.2087	34.8135	54.4645	32.2533	43.1459	23.4275	47.7053	28.0538	26.5455	10.7129	0	0	19.0078	19.2172	25.2387	15.3996	9.43	8.49435	10.5449	8.19548
Sfrp5	ENSMUSG00000018822	0.6249	0.293076	2.18755	6.71488	18.0885	4.1774	6.3656	11.5358	0	0	0	0	12.2346	9.8828	6.86141	10.3591	0.328271	0.407457	0	0.302332
Myh11	ENSMUSG00000018830	1.21295	2.00502	0.214061	2.41609	8.86219	1.06907	0	6.6169	0	0	0	0	9.76356	8.4736	33.5117	8.97838	0.825929	0.247585	1.43267	0.170347
Rad51d	ENSMUSG00000018841	3.49211	4.09256	1.07577	1.00334	0	1.07716	2.01991	0	0	2.44749	0	0	0.66065	0.801164	1.26218	0.793855	3.23201	2.21644	1.89133	2.26902
Unc45b	ENSMUSG00000018845	10.1626	11.7499	26.9405	8.13173	0	2.77382	2.43259	1.02369	10.3668	5.42393	0	2.13894	40.9355	35.487	33.5801	44.1238	84.4753	72.9475	62.1081	86.3152
Pank3	ENSMUSG00000018846	2.62274	4.97032	0.165301	2.24711	5.72539	7.79344	8.53114	11.867	3.29876	1.72196	2.32137	0	5.99722	7.35047	6.5319	9.70047	8.26579	8.01822	9.57513	9.54771
Rars	ENSMUSG00000018848	24.1285	14.1376	12.178	19.0845	39.5991	45.4868	74.6964	67.2655	63.2027	21.3484	54.9776	15.9509	46.8058	45.8126	45.4532	41.7444	56.5022	59.6148	60.7615	65.9166
Wwc1	ENSMUSG00000018849	0	0	0	0	0.657548	0.60514	0	0.750659	2.8994	0	9.90567	0	0.283176	0.138151	0.455424	0.264332	0.929878	1.35329	0.90366	1.12669
Mrpl58	ENSMUSG00000018858	41.6114	26.9119	18.1212	55.2759	40.5301	17.6039	6.33317	16.473	7.80045	4.70442	0	0	12.1514	10.9731	12.8936	6.44641	26.3359	37.4308	24.6617	34.534
Fdxr	ENSMUSG00000018861	2.28755	4.22924	3.13458	7.52734	0	1.43383	1.10316	0	0	0	0	3.84875	2.70083	3.40131	2.27011	2.94759	3.7974	5.27268	7.11339	5.18403
Mrpl45	ENSMUSG00000018882	18.2199	14.5583	18.8821	11.2526	14.8571	15.2906	10.7283	8.30202	16.7335	2.44216	11.1827	13.4435	10.4359	12.9586	10.2645	10.7481	19.1387	20.8536	17.5499	23.3261
Mb	ENSMUSG00000018893	5707.36	5119.03	5715.41	6444.58	2648.14	2596.43	2529.41	3063.26	2922.89	2073.4	1923.8	962.295	5446.23	4788.54	5504.88	4166.38	5207.18	5478.71	5197.24	5468.05
Irf1	ENSMUSG00000018899	13.3507	10.7384	13.7573	20.6913	63.0802	64.5232	52.8314	56.5229	26.1634	23.4711	23.5399	25.3561	50.9919	72.4312	53.4651	47.5139	5.59535	9.3678	6.37136	5.76141
Slc22a5	ENSMUSG00000018900	4.53031	3.36508	1.85715	0.918483	0	5.06262	2.34224	1.84774	0.827932	2.49286	4.32956	0	4.67511	4.50741	5.18156	5.54618	4.70276	3.79476	3.86624	4.44816
P4ha2	ENSMUSG00000018906	13.4804	13.9266	14.9396	10.5818	0.515293	9.54262	9.33684	1.81509	38.8827	20.4021	19.6019	28.1687	24.1556	23.0795	26.4173	22.0638	8.35222	13.6847	13.3989	11.3637
Arrb1	ENSMUSG00000018909	7.72247	7.95249	2.6881	6.72039	0.736747	0.693179	3.27198	1.44653	0.291588	0.43682	0	0	3.43102	3.94533	3.24085	3.32905	0.677273	1.41196	1.41922	0.828029
Csf2	ENSMUSG00000018916	0	0	0	0	42.122	21.3847	20.0344	71.3907	76.7427	45.8368	211.236	39.5628	25.2204	49.6966	35.6208	17.6206	0	0	0.531416	0
Cxcl16	ENSMUSG00000018920	6.87715	7.18076	4.94816	7.89203	72.0319	57.4682	49.0849	61.5046	43.1919	12.6231	25.5299	15.1338	41.3247	53.1463	50.0097	37.4053	5.22703	16.9955	11.8451	6.72832
Pelp1	ENSMUSG00000018921	7.66436	6.72026	15.1638	8.50922	5.74415	3.2715	5.78257	8.5537	0	1.65809	0	0	9.0469	9.70321	11.7978	9.33946	12.9849	12.8973	13.0101	11.9834
Med11	ENSMUSG00000018923	5.43371	17.6997	21.5567	14.0001	40.3618	40.9597	29.3242	17.017	37.4443	28.1218	17.1766	27.7576	9.81387	9.6311	7.83599	6.41595	10.5771	14.1226	15.9359	11.4351
Ccl6	ENSMUSG00000018927	49.149	70.9257	49.5256	29.0095	27.8142	37.2804	39.8712	20.6045	0	0	0	0	1.34917	0.549798	0.992394	1.41082	0	0	0.307782	0
Ccl4	ENSMUSG00000018930	0	1.58794	5.7889	4.35678	150.213	160.293	104.083	159.655	6.1061	2.31934	0	0	64.7315	44.9218	60.4332	39.6172	0	0.857065	0	0.347485
Natd1	ENSMUSG00000018931	2.39028	1.56052	4.29724	1.75101	5.01787	2.76036	2.51136	2.25868	5.95755	6.92834	7.33838	0	7.43355	5.5374	7.10185	8.05262	8.4767	5.37043	5.58681	7.10981
Map2k3	ENSMUSG00000018932	79.124	60.8957	56.1112	46.4421	111.185	119.621	144.252	130.343	41.1251	33.8065	21.6385	4.16107	235.199	195.476	218.322	231.527	288.82	241.425	250.89	260.358
Ywhah	ENSMUSG00000018965	56.7973	72.3866	62.0583	84.6949	86.4304	62.702	88.6825	70.261	40.3182	55.5117	6.81816	17.1794	42.1375	51.6712	48.5011	44.2623	74.3545	84.3645	85.5277	77.3979
Sart3	ENSMUSG00000018974	2.75457	6.97773	3.06705	1.39486	3.97022	6.92338	4.04222	3.01559	2.43172	1.00959	0	1.99043	9.04662	10.0445	9.97907	9.65261	14.5057	13.2328	15.3099	12.13
E2f2	ENSMUSG00000018983	0.292138	0.523027	0	0.53855	0	0	0	0	0	0	0	0	0.146116	0.243988	0.035952	0.145541	3.55917	3.58474	3.94411	3.80926
Slfn3	ENSMUSG00000018986	0	0	3.12201	0	1.38964	1.51992	0	4.38652	0	0	0	0	0.874192	1.14488	1.57124	1.55509	0.097859	0.798307	0.717164	0.189314
Nars2	ENSMUSG00000018995	0	0.521432	2.77423	0.564723	0.456242	1.54307	1.01526	0	0	2.07517	0	0	1.43774	1.54505	1.30463	1.47379	2.86862	2.81	2.79496	2.45682
Slc35b4	ENSMUSG00000018999	3.52044	4.40531	1.07125	2.59772	0	1.05417	1.0777	1.78637	0.626865	0.333024	3.07546	1.1706	1.59274	2.29841	1.80343	2.19035	7.70166	7.07484	7.80969	6.86061
Dalrd3	ENSMUSG00000019039	9.21671	9.0946	5.93677	14.032	0	7.57624	0	0	1.19156	9.55112	7.46993	0	4.85125	2.90636	3.71044	3.56417	9.81582	9.37444	10.0807	11.9572
Fis1	ENSMUSG00000019054	290.154	223.414	305.664	251.306	251.748	153.766	168.981	108.116	95.4597	83.6516	123.3	43.3716	95.4283	76.3089	81.5427	67.6784	99.8981	125.477	120.315	102.175
Plod1	ENSMUSG00000019055	14.7365	18.4637	10.521	23.3279	13.8158	11.174	7.60199	11.0116	8.35466	5.95783	10.077	0	24.3125	23.7253	24.0384	21.0659	19.5509	25.3097	21.1203	21.3127
Rab3d	ENSMUSG00000019066	5.24718	9.43295	10.7185	12.2536	0	3.27211	6.86876	1.97385	0	0	0	0	1.7821	2.36216	2.31274	2.04956	0.610205	0.755814	0.721075	0.541418
Mfsd3	ENSMUSG00000019080	0.531121	1.79536	0.646153	4.0388	0	1.12752	0	3.08092	2.76968	0	0	0	3.35413	2.51331	2.57814	2.88136	1.96833	3.18007	1.2127	2.95783
Slc25a22	ENSMUSG00000019082	0.404574	2.21257	0.265799	0.206887	0.831767	0.839128	1.15493	1.4681	0	0	0	0	3.87624	3.45128	4.10816	4.39378	5.94205	7.64021	7.02826	6.26885
Atp6ap1	ENSMUSG00000019087	36.137	38.7198	31.7359	41.5756	15.1684	32.9071	40.128	34.8713	14.4536	6.50481	0	3.26314	54.8717	48.038	50.6469	58.1438	66.6967	76.1985	74.0462	73.4933
Dnase1l1	ENSMUSG00000019088	20.5126	30.9683	32.2003	34.3297	34.4859	11.7327	21.1365	20.277	17.6588	11.7731	19.3248	8.58687	32.9681	25.9249	23.1401	27.1752	39.162	33.9007	36.4137	40.4913
Aldh3a1	ENSMUSG00000019102	11.5301	5.42136	3.71468	4.75363	0	0.605792	6.0623	0	0	0	0	0	1.96406	1.78687	1.93039	1.27501	0.213923	0.93041	0.225624	0.526577
Ccl9	ENSMUSG00000019122	41.8419	34.8481	33.7197	28.4132	26.6335	55.9302	38.5136	44.6397	2.15193	0	8.4485	2.51833	7.0822	9.08651	9.16323	6.97549	0.73079	2.81802	2.1389	2.4838
Scrn1	ENSMUSG00000019124	1.04931	2.51444	4.74841	3.58359	2.65444	0	1.08543	0.199946	0	0	0	0	0.48091	0.673086	0.190143	0.657383	0.779597	1.48818	0.573192	1.17706
BC005537	ENSMUSG00000019132	19.4756	22.4254	18.41	16.957	25.2855	24.9743	28.3184	32.7448	14.2231	8.42436	13.9271	3.82738	25.1628	29.8347	29.3262	32.6559	19.3941	17.7879	18.3191	20.2524
Isyna1	ENSMUSG00000019139	2.70602	4.524	1.43383	2.80893	0	3.21984	1.64442	6.05028	0	1.35858	0	0	8.17184	6.47347	11.1463	8.02043	3.69701	5.09681	4.90779	5.19067
Hars2	ENSMUSG00000019143	2.79154	6.72278	6.43931	4.68154	3.08942	6.99398	3.46471	3.99716	5.07155	11.9501	19.5131	0	5.263	6.30208	4.61992	6.25423	10.66	10.0141	9.90418	10.9727
Tmem160	ENSMUSG00000019158	40.5829	45.3952	44.6566	53.358	34.1545	32.0836	34.4732	21.1049	7.65812	0	11.4453	9.668	19.5683	14.5057	9.88274	13.8787	17.6054	20.5589	23.5343	13.7025
Rab5c	ENSMUSG00000019173	75.4253	76.8499	73.5645	83.8956	67.5254	76.7908	98.0356	88.832	20.5589	27.1115	6.83723	14.7429	47.1969	46.7964	47.7219	43.0166	47.7297	65.0597	57.2875	56.7493
Mdh2	ENSMUSG00000019179	150.485	111.092	157.97	149.202	97.4928	105.155	97.1323	76.0736	104.922	82.9291	57.0175	7.22005	212.38	182.638	211.244	180.631	228.848	250.042	252.395	229.256
H13	ENSMUSG00000019188	22.5705	19.7625	19.1839	11.4424	20.5398	18.3111	32.1383	22.005	12.7159	17.273	4.86786	5.89794	37.2205	28.4132	33.4503	32.1662	31.8537	38.3485	38.7599	34.8815
Rnf145	ENSMUSG00000019189	5.25835	7.34747	5.72304	7.311	16.0724	6.12214	4.27783	10.5181	4.58768	1.13936	4.31301	1.06849	8.37368	10.2505	8.93914	10.5998	19.1963	20.8711	21.4143	19.4345
Scn1b	ENSMUSG00000019194	102.893	113.94	126.319	118.307	52.1471	26.858	43.5008	45.2744	57.9074	8.35068	88.7463	4.65338	188.253	153.346	166.248	149.687	130.875	145.041	124.662	118.451
Atp6v1e1	ENSMUSG00000019210	90.5979	61.5703	58.0359	75.9735	97.9107	62.3531	112.684	65.1669	89.3708	38.6282	171.751	56.9011	72.6986	72.1465	73.5182	62.3412	89.0665	89.6408	83.6505	81.611
Ppp1r12c	ENSMUSG00000019254	25.8595	29.5306	38.426	17.0364	22.1492	14.3561	16.2719	11.3428	0.695128	0	0	0	20.3914	22.9146	26.5753	19.6943	13.5826	14.596	15.9952	13.1125
Ahr	ENSMUSG00000019256	1.50961	1.28439	0	1.90071	0	1.00941	0.587812	0.936071	0	0	0	0	0.815328	1.23263	0.982825	0.944544	0.482471	0.979799	1.19044	0.823638
Map1s	ENSMUSG00000019261	3.64344	2.32164	2.09805	8.32892	1.21663	0.938064	9.08165	4.61478	0	0	5.41718	0	11.6741	9.37028	11.5737	9.96156	13.3535	12.8718	14.5745	13.429
Dpep1	ENSMUSG00000019278	27.2214	19.5483	10.6209	12.8344	12.2295	19.4295	13.5368	7.97702	1.49136	0	0.071684	0	4.94525	4.05271	6.07101	6.10435	0.714804	2.21015	1.70755	0.594846
Tmem129	ENSMUSG00000019295	3.39601	6.39842	2.57461	5.06999	0	1.13251	0	2.60447	0	0.733912	0	0	3.9823	3.63809	3.40631	4.82533	8.23888	7.82903	9.7893	10.2434
Nop9	ENSMUSG00000019297	3.72296	3.24464	6.61065	7.93233	4.97367	9.0016	13.3684	5.15353	0.593041	5.88363	0	0	9.2843	8.10142	8.44746	8.42149	12.3432	13.7035	16.7038	13.0617
Atp6v0a1	ENSMUSG00000019302	5.92197	8.75585	11.5355	8.67928	1.64335	2.87534	3.17297	3.77072	0	2.23328	0	0	9.74373	9.46266	10.3579	12.7175	19.8436	17.9933	19.6165	21.8573
Psmc3ip	ENSMUSG00000019303	9.19724	6.227	3.17076	7.05893	28.507	9.78208	0	4.53069	2.49625	0	0	0	3.39637	2.80135	3.95648	1.96243	7.38793	6.87885	6.61971	7.52321
Zfp687	ENSMUSG00000019338	0.382896	2.98285	1.82009	2.92569	0	1.37171	0.750367	0.599494	0	1.07628	0	0	2.6818	2.57437	2.10985	3.25001	3.35815	4.65162	3.42391	3.82571
D8Ertd738e	ENSMUSG00000019362	237.895	226.824	239.902	226.74	259.454	224.14	171.564	99.3715	228.33	84.9044	139.759	56.2576	114.399	107.442	112.681	79.5428	131.384	143.955	146.078	154.328
Calm3	ENSMUSG00000019370	97.3252	80.8455	98.993	93.8468	19.8332	31.9642	41.9005	47.7064	12.8032	15.0824	22.1661	3.85517	54.8028	47.2794	46.7367	45.8014	101.16	105.844	110.488	95.3225
Cops3	ENSMUSG00000019373	56.0413	48.3328	41.6351	47.5092	40.2677	46.8851	35.8065	38.0673	31.4284	20.0278	35.6364	9.29364	29.3453	22.7649	27.7165	24.1575	46.6471	42.5272	43.0264	49.2925
Fkbp8	ENSMUSG00000019428	72.2037	83.0533	89.5469	89.1015	40.6413	76.0466	85.5825	46.5965	48.104	11.6002	12.4832	15.8829	71.46	59.5322	61.2098	55.6925	80.2011	94.6111	83.8018	83.2423
Ddx39b	ENSMUSG00000019432	17.3888	37.9593	32.483	29.6806	53.9457	87.8514	47.5662	44.8765	23.3351	22.9583	13.6057	7.91726	82.7216	86.2719	82.8883	88.2491	111.498	109.686	95.1703	111.652
Gipc1	ENSMUSG00000019433	20.1651	24.8378	25.8068	25.6726	10.5039	5.39535	9.48243	12.5791	10.5869	10.5786	12.6352	1.99339	13.8718	9.71799	12.8043	10.039	24.4596	33.3828	32.8506	26.4643
Tlcd1	ENSMUSG00000019437	21.9911	15.487	5.70812	7.27342	1.21901	5.08303	12.65	5.00628	0	0	0	0	8.80695	7.5331	7.95018	9.07689	8.29051	7.75673	8.85805	10.1677
Plscr3	ENSMUSG00000019461	6.5759	11.8549	7.17133	9.42364	1.99612	1.42246	8.89292	3.73287	0	1.49543	0	0	4.41784	3.93183	4.66099	3.74828	7.96996	10.3651	9.75881	9.12957
Arhgef25	ENSMUSG00000019467	6.58398	6.63866	13.1694	9.49693	10.2956	3.9406	8.83728	2.50716	0	0	0	0	4.51703	4.90837	5.03674	3.25678	4.6479	4.75401	4.75913	3.70957
Xab2	ENSMUSG00000019470	9.87751	7.68964	9.13745	10.0109	1.06281	8.53965	11.1516	8.75942	4.44991	1.41222	1.93452	0	13.5343	13.2989	13.7166	11.3439	14.2826	13.6894	13.7546	12.3079
Cdc37	ENSMUSG00000019471	15.3783	20.2639	17.8873	21.732	19.0318	23.3055	27.6607	15.3469	7.46736	23.3199	11.458	4.05762	29.4095	49.1242	28.6519	21.2919	33.0764	34.7138	39.6029	33.6933
Rab4a	ENSMUSG00000019478	6.82071	7.32673	5.16239	12.4013	5.11632	3.20187	1.54492	3.5178	0	0	0	0	5.18267	5.86927	3.49671	4.46849	5.456	5.93406	5.39401	3.07684
Trip10	ENSMUSG00000019487	83.1135	90.0367	78.9493	80.1193	78.3348	55.9226	53.7092	76.9422	66.0622	45.1967	50.6435	34.746	86.8992	91.9709	92.7466	103.195	92.2488	96.3789	78.7729	93.4736
Cops6	ENSMUSG00000019494	104.306	77.9548	70.2855	90.0601	80.3014	80.4875	72.6403	64.0244	24.8467	24.1357	16.4676	18.2141	55.0476	49.3851	54.261	41.1397	72.6993	74.9318	74.3612	71.4221
Ubb	ENSMUSG00000019505	1113.66	940.998	952.651	1210.22	1491.18	1772.17	1926.14	1437.75	2570.66	1681.96	1901.47	1598.44	1530.99	1223.64	1115.13	1139.59	784.788	860.887	768.197	763.755
Ap4m1	ENSMUSG00000019518	4.69745	2.5692	1.54425	4.88591	0	0	0	0.197816	0	0	4.28809	0	2.32699	2.76947	2.70306	2.61191	3.6137	4.80733	4.29237	4.5452
Gyg	ENSMUSG00000019528	94.7356	100.762	85.7681	83.3254	51.3119	31.0592	34.1823	36.9313	172.367	171.684	84.0008	50.3853	100.762	70.6861	99.5196	93.4898	145.16	119.125	117.926	136.4
Rcn3	ENSMUSG00000019539	57.7171	58.4215	59.0402	95.2219	51.3705	46.4468	61.4273	53.932	0	0	0	3.15795	56.5539	54.3221	47.3458	33.2375	8.27686	17.5939	11.2827	10.0328
Slc6a8	ENSMUSG00000019558	13.2539	10.0756	12.9996	13.5276	6.0999	17.5443	20.4436	10.1565	8.79799	31.2105	36.5542	10.2694	54.1508	53.4009	56.4747	75.1951	79.8777	87.2314	82.7645	76.4134
Arid3a	ENSMUSG00000019564	1.73415	1.29143	0	0.651095	0	0.26224	0.248932	0	0	1.5293	0	0	0.681617	0.611172	0.903567	1.1543	1.19998	1.00527	1.14993	0.772124
Pdk4	ENSMUSG00000019577	22.2933	14.1262	51.2237	17.5395	5.16533	8.86746	19.3421	17.5616	2.30356	8.9144	0	0	102.779	128.824	109.786	197.909	47.8276	49.3215	48.1282	53.9747
Ubxn6	ENSMUSG00000019578	36.9913	31.4984	29.1817	33.8192	30.9049	24.9288	20.5483	13.2808	15.0356	24.2867	21.6682	3.71163	23.5846	16.7183	19.4063	16.266	17.5139	20.6778	22.1687	17.1846
Mydgf	ENSMUSG00000019579	18.1572	28.9054	16.1396	21.5658	33.0306	24.4041	33.747	16.0969	26.5766	20.1064	62.3579	15.7621	26.5126	22.2351	19.8909	20.3683	30.0328	30.7832	35.5719	29.1685
Cyb561	ENSMUSG00000019590	5.55889	7.1509	3.41271	4.1322	4.17313	4.3396	5.99564	2.33113	0	0	0	0	4.16978	5.96463	6.60713	6.16256	2.11473	2.36726	4.04161	1.91279
Sema6a	ENSMUSG00000019647	0.744094	0.44803	2.27806	1.03357	0	0.401285	0	0.207335	0	0	0	0	1.49513	2.1751	2.01226	2.34571	0.689103	0.52054	0.677452	0.458244
Ccdc12	ENSMUSG00000019659	93.9515	91.3545	132.536	101.582	117.128	68.9349	53.8929	33.6908	56.5782	24.28	147.902	29.5723	62.1552	61.775	70.4713	38.7573	116.899	131.286	109.919	116.358
Fmc1	ENSMUSG00000019689	122.77	150.191	133.025	157.827	123.482	83.2995	108.592	35.8465	75.4475	36.9527	56.1537	20.4776	28.6412	35.6086	32.409	23.7632	31.8045	31.2159	34.681	33.3191
Akt3	ENSMUSG00000019699	5.86143	12.5462	4.64616	11.2473	3.3764	7.95061	8.30126	13.5419	0.287861	4.93187	13.5046	0.732491	5.44329	7.72926	7.25037	7.98983	7.83286	8.31895	6.86912	8.09426
Mrpl24	ENSMUSG00000019710	51.878	69.2868	48.0801	60.4134	63.8209	44.491	61.2074	56.9729	73.4447	50.3253	79.3093	48.4379	35.1155	39.0527	34.362	27.6779	50.4811	53.1526	54.3106	57.0931
Gle1	ENSMUSG00000019715	12.1608	7.34577	4.58841	10.071	16.4523	5.56277	7.72197	7.22037	0.391457	6.936	0	5.17188	8.83553	8.11558	10.1972	8.96747	15.5455	12.3824	13.5917	14.5014
L3hypdh	ENSMUSG00000019718	7.73135	5.62319	11.5521	6.5921	0	0.481736	0	0	0	0	0	0	0.244312	0.165785	0.343148	0.295266	0.860894	0.538562	1.1105	1.04305
Lyst	ENSMUSG00000019726	0.636452	0.925632	0.531414	0.46901	0	0.382134	0.172652	1.14534	0	0	0	0.272628	0.710711	0.805544	0.962442	1.32165	1.81241	2.37976	1.93878	2.28103
Slc35e1	ENSMUSG00000019731	3.89913	7.41877	8.76208	4.78426	17.5473	11.4542	11.7467	7.45608	0.713569	0.475109	2.55821	0	10.5755	12.1634	11.8523	15.8437	16.8609	15.1251	16.6298	15.123
Calr3	ENSMUSG00000019732	0	1.09405	2.19607	0.77708	0	0	0	0	0	0	0	0	1.47075	0.752212	1.48209	1.08119	1.3643	2.0026	1.76913	3.2648
Polr2i	ENSMUSG00000019738	38.5281	29.6921	41.531	38.3416	69.4588	26.2318	18.417	18.1137	9.30662	38.3209	49.9623	0	14.7992	9.55197	13.7456	8.21324	27.1511	30.5404	28.4497	23.1538
Krt10	ENSMUSG00000019761	2.78467	11.3297	7.00366	8.10739	5.87658	0	7.37631	4.31273	3.71423	0	0	2.82039	0.645245	1.60927	1.03656	1.21298	1.47669	1.9214	2.80975	2.44176
Rmnd1	ENSMUSG00000019763	2.1833	3.55094	3.94611	4.93236	1.71813	2.67358	3.87245	0.874305	0	1.79233	0	0	3.40485	3.77736	2.39252	5.21034	6.88824	6.18926	6.16848	7.86945
Esr1	ENSMUSG00000019768	2.05816	1.58226	0.487477	2.07693	0.48801	0.221782	0.420352	0.523236	0	0	0	0	0.748527	0.864996	0.51808	0.941785	2.99759	1.95937	2.24356	2.3142
Fbxo5	ENSMUSG00000019773	0	1.70586	1.53432	0.818327	0	0	0	0	0	0	0	0	0.597298	0.240068	0.176299	0.186665	2.24646	2.91417	3.54196	2.55669
Mtrf1l	ENSMUSG00000019774	7.16857	3.00147	3.50384	3.23785	3.80432	0	1.54355	9.65255	2.79763	0	7.03577	1.71863	3.41684	3.07689	3.70312	3.15716	3.48022	3.49347	3.25835	3.80919
Hdac2	ENSMUSG00000019777	37.2907	44.2061	30.8448	29.7418	8.06711	20.7685	35.7043	31.0736	17.2032	13.6621	21.0106	2.04206	22.0884	26.1453	24.917	23.6036	40.1343	40.0224	41.547	42.3124
Frk	ENSMUSG00000019779	2.6528	2.49124	0.69482	1.21905	0	0	0	0.492513	0	0	0	0	0.150847	0.132207	0.303738	0.376755	0.973384	1.361	0.88067	1.36948
Rwdd1	ENSMUSG00000019782	144.903	123.437	111.72	135.416	143.02	153.69	90.4594	72.7335	59.7579	34.9132	96.8751	29.6702	49.2105	51.0646	49.9319	34.4145	67.205	70.0793	69.8148	69.8395
Trdn	ENSMUSG00000019787	168.612	155.087	164.912	46.889	19.2525	18.188	11.0956	37.6281	19.298	3.43979	25.4043	13.2494	202.548	186.172	192.859	181.682	153.574	125.565	125.166	140.683
Stxbp5	ENSMUSG00000019790	2.99475	2.23014	2.17323	1.63029	1.77997	3.09458	1.74254	2.96081	7.24898	0.367232	0	1.4536	2.41183	2.91166	2.93159	3.26844	3.60414	3.72742	4.43192	3.41317
Hint3	ENSMUSG00000019791	50.1233	17.6517	21.2301	30.5979	30.5734	24.9637	8.80544	35.0033	14.2704	1.75733	0	3.74657	10.7785	8.46	8.80431	9.45125	12.4715	11.9247	12.0044	16.5891
Trmt11	ENSMUSG00000019792	0	2.38833	0	1.15877	0	2.66326	1.93504	2.4998	1.08342	3.70344	2.90293	0	2.6373	2.08919	1.79764	2.34521	2.27924	3.505	3.08982	4.09067
Katna1	ENSMUSG00000019794	9.60229	10.4428	2.97011	12.9084	29.7035	23.935	21.1312	20.9235	17.3118	12.9788	12.1661	18.2335	21.2134	19.3234	22.5856	17.3322	19.5333	16.6242	15.8718	19.7804
Pcmt1	ENSMUSG00000019795	47.3642	51.4054	49.6519	54.8559	40.737	32.062	57.9197	48.3263	28.3612	25.2539	10.1732	10.8107	43.5667	40.6895	42.9428	39.7113	60.0686	52.3499	58.9955	64.555
Lrp11	ENSMUSG00000019796	0	0.497374	0.785277	0.46886	0	0	0.392822	0	0	0	0	0	0.341874	0.431126	0.503554	0.439617	3.27488	4.175	4.29269	3.26134
Mtres1	ENSMUSG00000019797	36.1152	36.2012	69.8185	47.1632	21.5274	34.5572	16.0306	32.9166	11.902	2.38251	11.2179	7.79168	19.4589	20.2359	19.7746	16.5157	30.269	29.777	29.5052	32.9548
Sec63	ENSMUSG00000019802	9.70191	15.6877	11.5796	9.18896	6.30276	9.86099	6.16835	14.8674	3.80992	4.88344	0	1.83367	11.4351	16.4485	16.0323	14.5089	13.9537	13.3323	12.5449	13.1694
Snx3	ENSMUSG00000019804	100.502	103.844	95.1785	109.829	123.601	77.8022	103.895	82.0289	63.2491	36.844	128.407	12.2259	72.3149	68.1763	71.0286	57.8986	85.7687	86.8563	88.4327	82.8852
Aig1	ENSMUSG00000019806	3.82312	8.94099	11.4513	15.6415	32.7738	10.2194	5.24099	12.1003	4.24315	4.07785	0	14.7381	13.0279	14.3141	10.24	13.0537	10.8465	10.9151	13.6734	10.9879
Adat2	ENSMUSG00000019808	3.14647	1.31956	2.36039	1.25458	3.1454	0	0.694317	0	0	0	21.9866	0	1.32923	2.51719	2.06207	2.27124	4.69022	3.93419	5.83273	5.21123
Pex3	ENSMUSG00000019809	4.967	5.44128	4.21287	8.69304	14.2309	4.93724	8.99367	9.14033	4.78356	9.09122	17.0153	2.08916	5.75375	5.32899	5.46525	5.45688	9.44865	8.24129	7.37397	8.4711
Fuca2	ENSMUSG00000019810	0.94303	3.05375	2.06961	1.72144	0	0	2.21498	0.444539	0.617978	0.617346	0	1.29809	4.25781	4.07142	1.52358	2.86855	3.88094	5.01666	6.62359	5.79626
Cep57l1	ENSMUSG00000019813	0	2.29199	0	2.58632	0	0	1.05317	0	0	0	0	0	0.728624	0.39745	0.793228	0.675734	2.25568	2.36627	2.05952	2.78274
Ltv1	ENSMUSG00000019814	5.58407	10.3315	5.78298	8.24337	25.3152	29.9313	49.9704	49.8551	15.0195	13.5415	4.19999	0	23.4262	26.7261	25.7303	23.3485	28.3199	26.0532	27.2914	29.4387
Plagl1	ENSMUSG00000019817	0	1.17686	0	0.692937	6.17206	2.50016	4.5584	4.82699	3.49019	0.267422	0	0	4.09802	4.96056	6.34145	9.45396	3.94738	3.36538	2.87796	4.16627
Cd164	ENSMUSG00000019818	38.2417	40.6234	32.9913	48.5391	58.9132	46.1184	62.1145	67.7401	26.3054	19.6807	6.10036	15.3792	48.338	59.6921	51.2806	66.8323	77.417	73.61	69.7206	84.9494
Utrn	ENSMUSG00000019820	6.04157	7.30068	2.48129	5.67015	3.86083	7.25197	11.0712	7.54731	1.26041	2.2732	0.779136	1.28504	7.2071	13.3238	11.2538	15.906	6.62675	4.25298	6.13006	4.8388
Smpd2	ENSMUSG00000019822	8.37142	11.2412	7.87754	14.1065	1.09403	2.88146	0.602014	1.33211	1.50228	0	0	2.68177	4.37048	3.52709	3.95758	3.38304	3.62139	6.46293	4.44936	5.29144
Mical1	ENSMUSG00000019823	15.0025	17.9917	10.4936	16.6522	11.3668	2.74902	5.74661	0.795748	0.461152	0	4.37508	0	5.35073	5.25107	5.98551	5.50697	5.2098	6.6622	5.8025	5.08782
Zbtb24	ENSMUSG00000019826	0.909066	3.18237	3.95794	4.92389	1.57942	1.7416	3.10161	1.67305	6.20343	0	0	0	3.6065	3.2791	2.86882	4.07563	4.40549	4.1485	3.64046	4.78951
Wasf1	ENSMUSG00000019831	4.2234	2.78069	0.775207	3.07791	0	0	0	0	0	0	0	0	0.78917	0.95041	0.325887	1.13207	0.603932	1.8366	0.978251	1.13647
Rab32	ENSMUSG00000019832	6.4166	9.19235	3.14231	11.0249	19.9912	37.4125	28.28	36.0813	14.9383	8.61837	27.9016	5.85277	5.67166	7.544	11.9361	7.12359	3.18318	7.2435	7.24475	4.77123
Gtf3c6	ENSMUSG00000019837	9.65456	20.7146	12.6221	16.6715	5.94258	23.0382	19.0684	11.0746	8.28685	4.33506	2.59252	0	10.0056	10.0927	11.1516	9.62839	21.5244	18.4713	18.2147	22.1312
Slc16a10	ENSMUSG00000019838	0.769555	2.76119	0.785667	1.42013	6.63419	3.90993	3.98581	2.8116	8.45824	4.37055	0	0	9.32954	7.73979	8.4506	11.2095	6.3356	7.624	5.1148	5.98687
Rev3l	ENSMUSG00000019841	1.82653	3.11855	1.28108	1.98227	0	2.11465	1.30942	1.2947	0.748338	0.114401	4.82189	5.88446	1.79755	2.14331	3.21035	3.95409	4.73614	3.2517	3.74459	4.6413
Traf3ip2	ENSMUSG00000019842	4.8387	4.35713	4.45679	4.0621	0	2.8221	2.90537	4.54267	0.655971	2.39631	0	0	2.43339	2.6511	3.49231	2.85243	2.05442	2.93926	1.86877	2.2265
Fyn	ENSMUSG00000019843	18.15	22.6673	14.5899	33.6079	10.453	24.9448	25.3544	24.1558	5.50628	5.84624	0	2.38574	10.9453	14.0639	14.8741	14.6386	8.75181	9.33829	11.6922	7.89118
Lama4	ENSMUSG00000019846	12.7815	13.6301	10.0909	11.1669	10.1962	4.84389	7.27687	5.31365	1.4419	0.763693	0	0	10.3507	14.0539	14.2455	15.6854	4.40592	8.30598	5.7516	4.78585
Popdc3	ENSMUSG00000019848	22.7956	17.4286	28.1719	16.5719	12.8686	0	10.5888	9.19598	29.769	18.7128	10.2403	11.6679	43.9944	33.1024	38.013	38.0596	51.6324	39.2603	43.958	52.975
Prep	ENSMUSG00000019849	1.98497	2.05613	1.59922	1.93386	1.34376	5.35475	9.32856	4.49568	1.67167	0.865937	0	0.804216	6.63709	7.0784	7.08555	8.00645	10.6491	10.1115	10.3319	10.7224
Tnfaip3	ENSMUSG00000019850	0.631538	2.93956	2.56202	2.34131	58.7293	69.4244	79.1654	100.252	23.4943	9.9053	13.249	24.4706	45.8919	75.704	67.4823	53.9408	1.67269	4.7734	3.1749	2.16387
Perp	ENSMUSG00000019851	0	3.52874	5.23215	2.2231	3.14912	4.3833	0	1.24494	0.72701	0	0	0	3.6159	3.39434	2.21518	2.91702	0.571465	0.844728	0.566507	0.282772
Hebp2	ENSMUSG00000019853	6.05872	4.07069	4.47672	4.90631	0	2.7883	2.74511	2.26325	0.998778	0	0	1.33626	0.35912	0.426064	0.291128	0.275398	0.943441	1.33967	1.38079	0.862188
Reps1	ENSMUSG00000019854	6.35992	8.93476	7.15718	7.49477	5.87184	8.46969	10.1473	11.9435	3.59557	5.56676	0	1.70265	10.3189	10.5032	9.52131	9.78904	16.3364	14.6646	15.5501	14.6315
Asf1a	ENSMUSG00000019857	13.4002	12.9033	6.9711	11.0152	9.10206	7.05361	13.0139	8.86263	5.00473	0.946109	32.995	7.88252	8.06071	6.26383	6.57352	6.54653	14.9305	15.2427	13.1225	16.0889
Gopc	ENSMUSG00000019861	2.22954	4.66549	4.36798	4.76144	4.21431	3.27612	3.59551	5.22219	2.27397	0	4.21363	0	5.4172	7.57775	7.46523	7.04976	8.04833	8.4532	6.78942	7.90442
Qrsl1	ENSMUSG00000019863	0	2.95249	0	3.0714	2.0986	1.26895	1.47426	1.83829	2.63524	0	0	3.37648	4.21051	4.90899	4.11129	6.22852	6.23588	5.70639	5.22928	7.4399
Rtn4ip1	ENSMUSG00000019864	0.525932	1.48299	1.76355	1.81065	0	0	0.634454	0	1.37501	0	0	2.97917	1.53982	2.44128	2.53469	3.61033	5.51737	5.8876	5.08796	5.44659
Crybg1	ENSMUSG00000019866	0.613463	0.977631	0	0.585703	0	1.5973	2.32662	2.40646	0	0	0	0	0.444858	1.0539	0.86759	0.923066	0.170152	0.355449	0.220759	0.308458
Vta1	ENSMUSG00000019868	22.131	13.3599	8.70059	19.5672	6.48826	17.9909	15.6949	28.8843	25.1348	22.5164	61.3118	16.1386	12.0621	14.5305	14.8452	10.0592	25.4061	24.4178	20.8927	24.5392
Smpdl3a	ENSMUSG00000019872	23.274	37.3163	34.0505	37.8833	11.6189	22.3904	21.2992	35.562	11.2573	8.88904	0	1.99776	19.721	15.9438	15.667	19.2505	12.6477	15.275	13.1962	13.4529
Reep3	ENSMUSG00000019873	11.1875	17.3367	14.3748	15.4376	12.8114	12.7222	16.7984	18.2419	1.40697	6.05632	0	1.07136	11.0321	14.4012	11.7859	14.6805	9.07906	10.121	10.522	9.13374
Serinc1	ENSMUSG00000019877	49.0956	65.5079	41.8061	59.636	52.1247	50.1068	56.4174	52.2739	27.1252	20.8944	27.7743	15.6885	81.9809	89.268	84.1269	102.347	94.9229	89.7455	94.4826	104.153
Hsf2	ENSMUSG00000019878	8.5991	9.75666	11.0563	5.47267	0	5.3671	8.39498	5.2053	7.20873	17.1276	2.76023	0	16.0092	12.6533	15.1641	18.1333	23.5326	19.0514	21.7346	25.1386
Rspo3	ENSMUSG00000019880	1.38789	0.35293	0	0.256451	9.30022	6.10099	2.22451	3.72876	0.636413	0	0	0	0.806893	0.883595	1.13058	0.768019	0.558299	1.40294	1.17651	1.05977
Echdc1	ENSMUSG00000019883	1.28378	2.89142	3.33023	1.13528	0.998554	1.23038	3.84355	5.472	2.26392	1.9679	0	0.965987	3.4123	2.74553	2.74328	3.37198	8.01156	9.29479	8.98316	10.2056
Ptprk	ENSMUSG00000019889	0	2.39978	2.32981	2.32568	6.19697	0.893807	1.95703	1.75297	0	2.06386	4.6751	0	4.33319	6.28619	6.10151	6.36804	1.27726	2.08086	1.59595	2.05621
Nts	ENSMUSG00000019890	0	0	4.05818	1.04883	14.2918	3.469	1.95807	10.2567	0	0	0	0	0.850758	0.870971	2.29648	0.605817	0.404855	0.107712	0	0
Ccdc59	ENSMUSG00000019897	25.7898	17.983	9.73405	24.4938	23.3578	34.0217	26.846	28.5594	9.64374	14.9532	20.1749	9.91877	16.199	16.6566	15.541	12.3648	20.8426	16.1105	16.5752	16.3292
Lama2	ENSMUSG00000019899	8.75716	16.7416	7.63138	14.5917	8.99839	8.56345	6.27515	6.52634	0.847683	3.20255	1.76106	0	23.0096	29.1137	26.2395	40.3821	16.9751	14.8596	16.4104	17.2009
Ppp1r12a	ENSMUSG00000019907	16.807	14.2805	13.2237	8.07315	7.9318	11.9183	9.35918	11.2359	7.98417	4.22271	0	2.68335	15.2411	19.6352	21.6624	26.6107	23.9188	21.5578	20.9837	23.9351
P4ha1	ENSMUSG00000019916	11.0763	16.9258	8.12049	13.5516	21.2247	11.4267	22.308	23.5021	61.06	40.3726	17.1214	34.6363	44.1535	43.4754	39.5146	38.8307	22.8117	23.6153	22.4417	23.2326
Septin10	ENSMUSG00000019917	6.03261	11.5101	4.99184	15.3357	3.18967	6.91903	9.02501	14.1461	4.60894	0	11.7182	6.74432	3.97546	4.29878	3.82929	4.13455	9.16757	10.1607	11.995	9.20583
Lims1	ENSMUSG00000019920	23.3782	27.7441	18.2659	17.3267	14.5037	25.271	34.3379	28.8691	8.21911	13.6887	12.211	12.8594	22.2721	27.0049	24.6588	36.6471	40.6641	32.4989	35.1311	41.7819
Zwint	ENSMUSG00000019923	17.4618	20.0569	8.75365	15.7962	26.3089	48.0501	30.1369	43.774	34.5852	29.9803	24.542	15.0621	31.4682	36.1567	34.299	32.5878	55.32	60.8889	64.636	60.6554
Ube2d1	ENSMUSG00000019927	27.7532	39.311	59.982	31.5749	69.9484	12.599	20.3914	22.2021	8.03573	10.0629	0	7.92825	65.5026	48.5045	41.9524	64.4939	80.0614	67.4483	71.3297	80.2121
Dcn	ENSMUSG00000019929	2637.79	2750.66	2339.27	3279.78	3068.37	3921.39	3889.83	4147.37	653.156	449.639	651.065	284.147	2484.67	2554.01	2307.8	1815.72	105.808	599.513	207.9	266.217
Kera	ENSMUSG00000019932	5.26781	5.74932	1.45165	11.5373	0	1.174	7.09216	16.8189	0	0	0	0	4.13375	11.0165	4.25331	3.91025	0	0.064983	0.105452	0.080129
Mrln	ENSMUSG00000019933	88.7864	114.551	132.715	137.546	63.3408	56.8218	56.159	45.6748	23.0595	17.4731	44.7692	0	27.4391	25.5311	22.9938	24.0945	31.9775	33.1002	31.802	35.2717
Cdk1	ENSMUSG00000019942	0	0.977871	0	7.45831	0.285705	0.230897	1.48251	0	0	0.323095	0	0	0.03835	0.869709	0	0.034108	2.64496	3.36101	4.07611	3.26103
Atp2b1	ENSMUSG00000019943	16.7346	20.465	19.3463	13.4224	18.4317	22.9695	19.7831	22.2146	1.6848	8.56948	10.3045	2.97863	25.8591	41.1421	33.9785	36.9341	31.3986	27.4436	28.246	29.764
Rhobtb1	ENSMUSG00000019944	2.29729	3.6154	1.89324	2.42096	0	1.00641	1.5949	0.319336	9.80514	3.51783	0	0	3.15366	2.9545	3.62137	4.52354	3.5989	2.97709	4.05056	3.66753
Arid5b	ENSMUSG00000019947	1.79897	3.10322	3.07467	2.59155	6.53425	6.3038	7.40075	7.08871	5.48316	18.1955	4.01576	1.63384	16.0351	20.9685	18.976	27.377	7.72797	7.72758	7.68885	6.54169
Actr6	ENSMUSG00000019948	0	8.62611	1.62709	2.51433	4.63972	1.11942	1.43842	6.13591	3.43437	1.22134	0	4.88049	3.55314	3.6425	4.32389	3.12107	5.57454	4.91205	6.30398	6.34314
Uhrf1bp1l	ENSMUSG00000019951	7.01139	7.78472	5.42589	4.4486	5.74477	7.21162	7.87638	11.9889	2.55557	0	0	2.55623	9.76203	11.921	12.0486	13.7645	12.6461	12.3173	12.9887	13.0586
Poc1b	ENSMUSG00000019952	3.48451	3.93328	1.90925	5.55523	1.13357	0.407616	4.45764	4.77174	2.71243	1.74933	0	3.27523	1.71962	1.8591	2.77314	2.32747	3.75162	4.28116	3.67698	2.70678
Dusp6	ENSMUSG00000019960	17.8671	17.7125	17.6901	24.5956	4.7155	5.75737	2.88432	3.60912	4.84886	16.7049	0	0	24.4576	19.4986	20.1238	22.7803	11.8548	13.7951	14.5883	12.4758
Tmpo	ENSMUSG00000019961	14.6083	19.5504	26.4131	15.7982	1.86446	6.47631	8.04129	11.0316	10.3682	11.9682	3.01093	11.863	12.8052	11.532	9.9226	16.4125	33.7847	37.5285	36.045	31.019
Kitl	ENSMUSG00000019966	4.41132	5.52872	5.90989	1.3868	10.2581	17.9691	14.9186	16.5374	10.0275	4.61846	7.82784	2.94401	5.30446	7.67345	6.02567	9.74135	4.96363	4.50588	6.41118	4.26426
Psen1	ENSMUSG00000019969	8.91097	10.4276	7.96531	9.95458	22.5075	16.9693	19.4161	20.883	5.48517	15.4854	0	0	20.7902	24.2069	23.635	25.5256	22.9767	22.5612	22.3918	24.2888
Sgk1	ENSMUSG00000019970	12.3595	16.3657	12.3387	18.5817	28.2986	46.2332	48.7481	61.4828	18.3492	30.6315	30.6861	2.61639	70.0275	61.5737	62.2894	73.8297	24.3425	23.0751	22.1633	25.1946
Cep290	ENSMUSG00000019971	0.451384	1.24124	2.61345	0.676691	0.175172	0	0.162529	0.552074	0	0	0	0	0.250224	0.583965	0.387251	0.511134	2.1786	2.3931	1.84524	2.56408
Ikbip	ENSMUSG00000019975	30.7611	29.6055	25.0336	29.7174	17.2483	10.2079	20.4671	12.3614	14.9277	14.7807	0	1.76352	10.2334	11.1016	9.18134	6.53311	11.5593	16.4672	12.8872	11.1135
Hbs1l	ENSMUSG00000019977	14.5606	16.1809	11.3497	14.7793	5.68307	20.7114	20.3841	23.386	11.0682	6.58473	6.66805	6.78126	21.6386	23.926	22.0921	26.6944	33.1713	27.2434	28.6875	31.295
Epb41l2	ENSMUSG00000019978	31.9064	33.5119	12.7732	30.1318	11.9838	25.9482	29.8631	32.3445	2.62675	3.57883	4.57502	1.90775	26.2042	31.719	28.0901	31.503	20.3001	21.2165	24.6121	19.4275
Apaf1	ENSMUSG00000019979	0.409837	1.2191	0.939476	2.04607	0.439981	1.46867	0.391704	1.84673	1.52925	2.98709	1.46199	1.59778	1.43324	1.66342	1.68495	2.16194	2.5557	3.18723	3.35956	2.84452
Med23	ENSMUSG00000019984	1.65995	0.824092	0.75332	1.21978	1.00985	2.08561	1.51863	0.600911	2.78233	0	0	0.872465	1.84214	2.52873	2.70458	3.17768	4.86458	4.64737	4.80605	5.01351
Ahi1	ENSMUSG00000019986	0.969573	2.83826	0.70213	1.99176	0.355326	0	0.535629	2.74073	0	7.68158	13.9628	0	1.38472	2.52559	1.60407	1.80212	2.14851	1.99199	1.49411	1.68804
Nedd1	ENSMUSG00000019988	4.03125	3.13441	1.77812	2.43357	6.36976	1.63998	5.62308	4.47365	7.46593	3.43011	7.05065	0	3.87693	4.82479	5.246	5.284	12.8958	10.7291	10.2367	13.8112
Enpp3	ENSMUSG00000019989	2.61061	1.35134	0.814781	1.80328	1.80635	0	1.48579	1.23765	0	0	0	0	1.10285	1.3337	1.2052	1.31493	0.166585	0.137387	0.161359	0.188786
Pde7b	ENSMUSG00000019990	1.97623	3.10138	0.521794	2.74093	0.322838	0.679655	1.31436	1.67832	0	0	0	0	2.76688	2.77797	2.87988	3.73266	2.7445	2.30312	2.11254	2.62971
Map7	ENSMUSG00000019996	1.60857	1.65116	6.05426	1.94624	1.20004	3.37971	4.85127	5.75276	0	1.73629	0	0	2.44284	3.38686	2.73378	3.7914	0.988502	0.82459	1.35815	0.936889
Ccn2	ENSMUSG00000019997	56.629	76.2374	86.5479	93.9992	55.6912	44.5195	60.3218	57.4756	0.614086	0.836301	0	0	454.324	324.093	344.943	426.228	44.3432	29.8713	36.8899	39.7614
Stx7	ENSMUSG00000019998	15.5692	20.4289	9.0389	19.6584	10.694	16.7215	22.985	21.1851	9.18011	12.0717	11.1319	0	10.3878	12.6801	10.7313	13.6947	15.3126	16.5255	15.5157	17.0165
Moxd1	ENSMUSG00000020000	3.27274	0.569193	0.327487	2.38683	0.881075	1.36341	1.57023	3.11694	0	0	0	0	3.87614	6.78429	5.28281	4.22085	2.10824	2.09212	1.60733	2.97244
Pex7	ENSMUSG00000020003	0.981757	4.6624	1.14521	1.05288	1.34789	3.43643	2.99791	3.03292	0.718612	0.71686	0	0	3.36556	2.38197	2.81601	2.36639	2.37211	2.36249	2.65883	2.12278
Ifngr1	ENSMUSG00000020009	34.4049	40.5553	33.1972	39.9239	14.4419	16.7222	37.8901	25.0521	30.7835	9.97136	34.0723	13.3817	35.3136	30.8449	34.8379	27.7274	14.624	19.0954	19.2903	15.2448
Cdk17	ENSMUSG00000020015	1.72209	3.69335	3.3837	3.19771	6.33913	2.62184	3.01595	10.5403	4.52973	0.518819	4.48909	7.05227	5.69087	8.00094	6.45023	7.66109	6.4365	6.28369	5.72198	5.48959
Snrpf	ENSMUSG00000020018	32.526	53.0537	35.2132	40.5769	97.4533	97.6559	59.6531	59.4702	38.4852	14.7317	14.1359	30.7558	22.9068	27.3399	17.0782	17.3691	31.1514	41.5258	37.7784	39.7075
Ntn4	ENSMUSG00000020019	14.6214	20.5031	27.5283	19.0722	17.6472	11.198	13.0354	6.72194	0	0	0	0	8.84909	11.7137	10.5008	10.6571	0.789073	0.913387	0.916879	0.83565
Fgd6	ENSMUSG00000020021	0.284945	0.447428	0.550454	0.165337	0	0.954301	2.92472	0.626953	0	0	0	0	0.947848	1.02829	1.65366	1.62268	0.802946	0.873157	0.816022	0.964437
Ndufa12	ENSMUSG00000020022	168.97	209.268	165.137	292.974	175.952	237.013	134.544	116.287	195.262	100.548	153.467	118.314	81.4307	74.8404	81.4149	67.5645	124.138	120.932	111.685	138.404
Tmcc3	ENSMUSG00000020023	3.11195	6.27552	3.20991	3.76294	7.3951	2.4032	2.65616	3.14567	0.913128	1.46884	0	0	6.78204	8.71832	7.07303	8.5974	8.32896	5.52746	7.29976	7.75283
Cep83	ENSMUSG00000020024	5.83433	13.7713	7.61116	6.9234	9.58523	8.5195	3.72885	9.31747	2.72015	0	0	0	9.03985	10.4775	9.15197	10.09	9.88023	9.97491	10.1888	10.3442
Socs2	ENSMUSG00000020027	19.4479	16.5877	13.5194	16.7191	10.5579	17.7089	5.29398	11.1025	9.19149	9.62987	0	3.44666	21.5904	25.4235	21.4583	28.7754	16.3931	16.3696	18.2887	17.1183
Nudt4	ENSMUSG00000020029	50.3763	55.2704	36.3316	38.6531	31.1188	32.2817	29.589	41.62	19.4628	18.931	7.5135	5.24881	74.0331	66.5153	70.3677	67.9769	46.0347	44.8935	49.3051	44.744
Nuak1	ENSMUSG00000020032	4.22129	6.44867	5.24534	4.19892	1.92033	2.07297	0.692496	1.31591	0	0	0	0.744612	8.76046	9.14039	9.84806	14.22	9.82174	7.97463	8.05385	9.47887
Tcp11l2	ENSMUSG00000020034	15.0707	11.4692	14.8574	16.4305	7.28267	8.88668	17.0433	17.3609	4.4165	3.79437	9.80034	0	18.552	20.7244	18.8124	24.2226	7.11583	7.31299	7.23855	6.93374
Cry1	ENSMUSG00000020038	5.67496	5.51346	5.25899	7.17002	1.6523	12.2808	10.2476	14.4949	4.41713	2.16334	0	2.93973	14.4777	13.9644	13.4029	18.0616	10.6082	8.59204	9.63602	9.35667
Btbd11	ENSMUSG00000020042	0	0.449354	0	0.50361	0	0.393292	0.379441	0.581386	0	1.47842	0	0	0.818714	0.727828	0.8385	0.888867	5.24869	6.86509	8.12456	5.15124
Timp3	ENSMUSG00000020044	39.8324	39.4348	39.4226	53.4111	33.51	25.1586	38.712	48.8352	0	0.350462	0	0	45.9879	59.9269	48.1192	54.0968	16.6439	17.5753	14.8353	25.9569
Hsp90b1	ENSMUSG00000020048	105.497	113.14	70.3381	90.6586	84.1791	73.8677	68.3776	93.2707	361.749	383.783	137.343	409.085	188.372	239.198	188.775	172.042	293.065	282.649	266.691	304.832
Igf1	ENSMUSG00000020053	33.9124	40.8338	30.0201	27.4714	25.745	31.3601	24.2062	23.6389	0	0	0	0	3.87803	3.58293	4.53737	4.35895	0.519062	0.361768	0.10025	0.521198
Washc3	ENSMUSG00000020056	40.4137	39.939	42.4043	32.9324	28.6041	38.8453	36.9403	35.8607	12.7714	6.21446	0	8.45592	14.9107	11.3327	12.2184	10.6895	25.7249	20.2726	23.0982	23.6478
Dram1	ENSMUSG00000020057	7.25111	14.4356	9.83385	14.7498	22.1146	38.9952	34.5068	29.3544	1.313	0	0	3.1586	11.5077	13.5499	13.1903	13.2615	1.48282	6.0917	4.65302	2.8385
Mybpc1	ENSMUSG00000020061	419.964	387.327	428.851	270.274	60.681	56.0733	79.9642	122.858	118.29	147.366	74.2254	53.7145	737.815	634.702	685.602	906.978	823.657	623.931	568.993	776.173
Sirt1	ENSMUSG00000020063	1.73537	2.97997	0.615084	2.34068	4.58282	10.969	9.31818	9.40813	8.11367	4.15121	4.06703	0	16.866	14.7778	16.8056	22.4524	6.51734	6.1974	5.06389	7.07558
Herc4	ENSMUSG00000020064	9.75182	7.09751	3.55042	5.92746	12.2169	3.38329	10.7628	2.91094	7.66872	1.713	0	4.08272	8.38753	8.50422	8.35232	11.2887	7.96153	8.30137	9.34462	9.46394
Mypn	ENSMUSG00000020067	11.1346	17.8447	12.2118	6.47628	2.41207	1.2796	2.19431	2.8107	6.407	15.0801	1.8268	3.66933	37.9819	33.0815	40.7793	57.0128	70.4529	49.5679	47.9321	61.7094
Hnrnph3	ENSMUSG00000020069	19.117	15.6198	12.6326	8.8629	7.00074	11.1862	7.11686	16.603	18.3026	15.597	0	0	16.3582	19.9158	17.2415	16.5344	17.2968	17.789	17.3473	21.1382
Rufy2	ENSMUSG00000020070	1.86324	3.60687	1.81546	2.24704	0	0	0.426914	0	0	0	0	0	0.663239	2.04906	1.34073	1.49055	2.33593	2.83476	3.75844	3.55515
Ccar1	ENSMUSG00000020074	27.4762	28.3894	16.6583	12.0271	7.86055	11.6847	14.5471	16.0928	4.62785	7.50957	10.3523	1.73608	15.3576	17.489	18.4185	18.7164	20.4003	21.0551	22.7939	22.4638
Ddx21	ENSMUSG00000020075	18.1812	15.0811	16.2514	13.2011	51.1863	73.255	90.9179	99.6151	13.5605	18.5595	26.526	14.3406	65.8792	82.5249	74.4635	76.1327	71.2131	63.2691	72.8119	72.7605
Ddx50	ENSMUSG00000020076	48.0634	46.6778	50.3813	37.1785	48.3894	49.1085	43.1853	49.9754	35.6415	40.1325	22.5024	25.1743	29.1884	30.6338	30.6297	31.6405	28.3556	25.0917	22.7646	28.2603
Srgn	ENSMUSG00000020077	27.2951	35.3897	56.5927	31.4642	113.759	96.2387	102.804	108.145	57.704	26.9197	0	34.1242	37.4171	39.8021	36.5322	32.6421	1.02584	1.79676	2.96724	1.64657
Vps26a	ENSMUSG00000020078	24.6015	25.48	29.5567	24.5997	24.3435	51.883	62.7773	51.5399	60.8969	47.8846	37.4645	62.406	33.467	38.7169	36.8905	38.3484	46.6045	46.4982	44.4222	45.1685
Supv3l1	ENSMUSG00000020079	5.60875	4.42501	2.33222	2.67315	6.72017	7.79259	11.0745	8.58327	4.14495	2.5824	0	4.99755	6.65663	8.20612	8.21903	8.50585	8.26168	9.04048	7.6871	8.35415
Aifm2	ENSMUSG00000020085	3.45969	4.65172	2.45831	8.25599	19.6954	1.68497	3.89808	2.51594	0	0	0	0	4.33823	5.30606	6.24041	5.51573	5.04973	5.19328	6.47748	5.51118
Macroh2a2	ENSMUSG00000020086	3.81911	2.56124	0	3.91662	1.19138	0	0	0	0	0	0	0	1.38077	1.3006	0.591828	1.29428	1.78928	2.41161	2.53026	1.72025
Tysnd1	ENSMUSG00000020087	8.32616	3.45381	16.9155	8.55784	4.51414	1.13019	1.72814	0	3.62528	2.85948	0	0	5.55307	5.61547	5.53269	6.0933	8.90256	8.76609	9.41215	6.9049
Sar1a	ENSMUSG00000020088	97.2621	85.7091	87.3421	72.5171	135.217	140.633	140.027	115.856	51.0181	46.8085	50.3769	28.3858	105.653	98.8605	94.9463	94.3953	88.0255	86.5049	81.8441	94.8098
Ppa1	ENSMUSG00000020089	43.7785	28.5074	17.3823	24.1543	178.461	228.048	189.46	259.336	29.7482	20.9303	10.7768	11.1562	54.3392	53.7373	51.203	40.5485	70.0369	63.8542	74.4539	66.7043
Eif4ebp2	ENSMUSG00000020091	8.08338	13.7667	13.3136	9.57204	3.82134	4.06241	9.01016	2.90452	2.36717	7.42226	1.96065	3.62341	17.5605	18.4366	16.7015	24.2474	32.2283	26.7665	29.6785	29.9826
Pald1	ENSMUSG00000020092	4.28766	4.71907	4.46362	3.71304	0	0.243521	0.461037	0.923592	0	0	0	0	2.45761	3.38154	3.28918	3.51137	1.98246	2.63865	2.99578	1.94326
Sgpl1	ENSMUSG00000020097	10.232	11.6486	8.27202	10.5293	8.52146	17.223	23.9877	21.7908	10.6449	16.6826	10.431	4.11333	21.2727	27.6329	31.2969	31.5454	23.666	25.9997	26.2276	23.2655
Pcbd1	ENSMUSG00000020098	1.30728	0	0	0	0	0	0	0	0	0	0	0	0.322537	0.238009	0.484862	0.31131	0.214883	1.30566	0	0.784979
Unc5b	ENSMUSG00000020099	0.463967	0.801841	0.176625	0.458593	0	1.41107	0	0	0	2.40731	0	0	2.70921	3.29614	3.01075	2.7141	12.4037	10.1535	15.0375	10.1203
Slc29a3	ENSMUSG00000020100	2.33541	2.74309	0.783776	1.2041	0	0.702717	1.18316	1.02511	0.397037	0	0	0.848826	1.03885	1.21707	1.56374	1.58384	2.16345	2.78322	3.10935	2.39648
Vsir	ENSMUSG00000020101	14.7993	19.9015	13.9239	14.4861	1.65716	1.12585	3.93828	4.37382	0	0	0	2.05753	3.87907	4.20966	3.33315	2.74497	0.17493	0.479566	0.54165	0.533549
Lrig3	ENSMUSG00000020105	2.10081	2.21631	0.496579	1.76199	1.71398	0.350064	0.830244	0.352785	0	0	0	1.10752	4.55799	5.57546	4.33641	4.60288	2.98227	2.42763	3.23644	2.59779
Anapc16	ENSMUSG00000020107	30.0155	45.7607	20.4243	39.0404	51.0293	54.7675	44.986	34.7734	50.4725	41.5695	95.7319	25.2856	23.383	22.5673	24.1151	22.5724	42.9241	33.817	37.176	41.3814
Ddit4	ENSMUSG00000020108	0.702648	7.3944	0	3.83702	42.3532	19.5358	16.8675	37.0898	19.6384	15.158	52.8593	0	45.0241	45.0143	50.0269	37.6653	19.3192	21.3388	34.7987	22.5982
Dnajb12	ENSMUSG00000020109	9.09225	11.2924	6.2628	10.7818	5.43801	9.23709	10.2945	7.82097	2.7825	5.49605	0	2.23557	16.5369	16.0594	16.6648	16.9045	23.9045	19.0762	21.048	21.6829
Micu1	ENSMUSG00000020111	23.7656	32.9101	33.508	34.9526	31.2875	23.4127	24.2244	22.8547	4.25551	23.4612	18.0072	29.8077	41.0332	40.9939	42.3638	37.4938	52.0564	55.2764	58.6744	54.6638
Cand1	ENSMUSG00000020114	1.42379	4.42653	4.01114	5.46632	2.33967	9.39818	14.9769	8.35159	3.78864	6.25399	0	0.625832	8.40784	10.3173	10.6439	12.3605	11.5184	11.582	12.6214	12.2745
Tbk1	ENSMUSG00000020115	9.52997	7.48425	3.65487	8.67593	7.5535	24.7796	31.1658	29.9142	16.2839	13.2304	14.2609	9.71847	12.9464	19.7023	17.7108	19.4042	13.7765	12.8923	15.2084	15.6332
Pno1	ENSMUSG00000020116	42.5504	28.2163	16.6823	29.8296	45.5055	85.9368	98.3758	81.9434	50.3731	18.5111	44.5242	19.6737	46.2283	47.4331	43.8883	40.7545	60.5909	54.1935	60.6195	61.1303
Plek	ENSMUSG00000020120	12.4984	13.0401	9.92069	9.37663	54.9681	94.4428	92.9604	78.7445	4.20794	1.88483	4.40108	0	18.4475	27.7982	29.2182	29.0915	1.04532	2.97818	1.6668	1.48844
Srgap1	ENSMUSG00000020121	0.606948	0.716712	0.344848	0.101937	1.6609	0.616345	2.0293	0.811516	0	0	0	0	0.71656	1.02536	1.02833	1.05591	1.10635	1.37463	1.52874	1.1341
Egfr	ENSMUSG00000020122	4.1884	5.6107	2.94487	3.59174	3.8619	6.56533	9.28051	8.52009	1.9085	0	0.823028	0.764671	11.4954	12.4915	12.8744	15.9874	3.58292	6.64636	5.23547	3.99544
Avpr1a	ENSMUSG00000020123	0	1.1496	0	0.882043	0	0	0	1.01558	0	0	0	0	1.07616	1.92243	1.81519	1.51384	0.22456	0.298219	0.482746	0.243774
Usp15	ENSMUSG00000020124	18.7807	11.7404	5.03821	20.1387	3.39683	5.40899	15.1917	17.1053	4.12083	1.66116	5.82078	2.18224	10.7	12.1206	12.0025	14.1854	18.8667	16.0671	15.0323	20.0503
Vps54	ENSMUSG00000020128	4.92644	5.4552	3.078	9.94458	9.98744	5.60181	16.1967	16.696	0.341023	2.75904	1.13797	0	6.24308	8.14688	8.01432	9.16592	8.52926	7.88335	8.0678	9.08906
Tbc1d15	ENSMUSG00000020130	10.2526	9.61855	8.52612	8.29225	7.87836	24.2711	20.9662	27.6595	30.5646	23.9352	15.2658	11.0796	26.2595	27.1065	27.8316	33.1611	18.3225	17.8703	17.7496	20.2943
Rab21	ENSMUSG00000020132	20.3335	17.1519	10.8568	18.6847	20.1343	21.5213	25.6769	20.3759	7.36982	3.8928	7.09439	2.34904	14.54	16.7241	15.0957	17.1976	24.8041	21.7236	23.5344	22.4447
Peli1	ENSMUSG00000020134	5.32214	7.13262	13.0782	5.63655	28.6484	34.5654	37.6214	47.2417	1.71734	3.71257	6.13361	3.18182	14.185	15.5059	16.8001	18.7211	6.87941	7.01035	6.09265	8.88682
Thap2	ENSMUSG00000020137	0.493471	4.33621	2.796	1.00806	9.70398	9.33474	16.9486	10.8907	0	1.97571	6.09975	0	2.65432	2.55644	4.34632	3.35313	5.41239	3.33129	3.8912	4.41741
Slc1a4	ENSMUSG00000020142	0.54607	3.38962	3.04399	1.96695	5.59565	7.29698	2.23311	5.12153	1.41078	0.53041	0	0	10.3671	7.73333	10.7684	9.62929	3.70637	2.70653	2.76024	3.25959
Dock2	ENSMUSG00000020143	1.49661	0.770599	0.393579	0.894454	0	0.667235	1.86936	3.0861	0	0	0	0	0.305835	0.643736	0.613835	0.606988	0.537026	0.218607	0.790325	0.31077
Rab1a	ENSMUSG00000020149	56.026	56.7885	57.4581	69.6247	95.2661	82.0749	138.408	101.255	67.1604	67.6331	57.0605	33.0661	52.689	60.3266	55.8449	53.5637	56.8993	61.5184	59.2428	65.4107
Gamt	ENSMUSG00000020150	15.3407	10.633	13.275	13.4967	1.59696	7.9395	4.88917	6.34853	0	0	0	0	6.50799	4.99204	4.63347	5.65503	9.13364	6.486	9.6416	6.86367
Actr2	ENSMUSG00000020152	38.1714	37.5856	21.3707	35.842	46.8994	36.2965	54.5157	61.193	24.6673	19.3401	16.0384	13.792	22.8517	35.984	28.729	29.5459	44.276	47.5575	52.5372	47.7707
Ndufs7	ENSMUSG00000020153	150.515	157.493	207.087	175.736	60.2419	85.959	100.93	76.1224	79.4257	22.8423	57.0738	26.1407	122.506	91.5181	118.544	100.789	111.102	124.938	126.97	111.008
Ptprb	ENSMUSG00000020154	1.87894	1.33212	0.602995	0.780951	2.01258	0.067612	0	1.14458	0	0	0	0	2.12019	2.9328	3.00935	3.96242	1.21704	0.955805	1.23139	0.961625
Pwwp3a	ENSMUSG00000020156	8.39999	13.8169	7.37665	12.3242	5.92286	3.12502	1.12558	0	2.40966	0	0	0	4.96841	5.58925	3.98988	4.88501	12.3218	12.9056	13.8823	9.76289
Uqcr11	ENSMUSG00000020163	338.031	410.263	449.524	447.213	185.721	296.841	152.274	265.594	261.114	131.492	327.844	95.3175	124.969	118.166	122.751	99.0731	150.981	186.651	173.023	149.856
Cnot2	ENSMUSG00000020166	10.3792	17.3619	4.17621	6.96135	24.9681	23.8326	23.4748	15.4024	14.7078	5.13358	8.10049	3.6882	16.4289	16.9642	16.8711	21.5264	23.5838	23.5916	25.4135	30.1399
Tcf3	ENSMUSG00000020167	7.93809	10.5324	7.18382	15.1734	4.41344	4.23936	10.4478	3.77211	2.72521	0	2.39315	0	8.82487	7.66115	8.00261	7.44332	18.9921	20.9324	21.5485	17.6947
Best3	ENSMUSG00000020169	0	0.079088	0	0	0	0	0	0	0	0	0	0	0.796151	1.64845	1.37436	2.6348	7.17368	5.66284	5.46075	8.12371
Frs2	ENSMUSG00000020170	2.94549	2.68199	1.95298	1.13611	3.12851	3.25586	3.11466	2.13741	0	2.30703	2.40829	0	2.98034	3.82616	2.67898	5.86367	3.75184	4.06126	4.8684	4.88736
Yeats4	ENSMUSG00000020171	20.2756	24.105	6.74636	30.0243	46.5727	34.1785	28.4011	28.4498	16.0826	12.9398	14.4629	0	14.9389	15.393	13.4776	12.3014	17.5702	19.4667	18.6343	17.7352
Cobl	ENSMUSG00000020173	10.7431	15.8408	26.0308	24.6047	7.53341	13.1845	9.40121	9.55349	15.3879	11.3461	12.6754	0	26.6329	22.0984	22.1993	22.8097	39.8039	33.3816	28.6804	30.3319
Grb10	ENSMUSG00000020176	7.25266	15.8028	6.15937	9.19988	8.03202	8.50248	9.77039	12.8253	6.8709	5.26858	2.24707	0	11.8151	13.5679	13.1817	16.0355	15.9476	13.0924	14.2279	14.8831
Adora2a	ENSMUSG00000020178	0.409681	0	0	0.30577	0	1.61927	0	1.04453	0	0	0	0	0.624727	1.82474	1.26314	0.879739	0.551019	0.633412	0.157631	0.290486
Snrpd3	ENSMUSG00000020180	16.1112	15.1007	8.8924	15.1291	26.1724	20.8408	25.3552	22.8652	21.1292	11.9839	0	7.34976	15.7693	18.9662	16.4141	15.3016	20.3766	18.1211	18.691	21.1443
Nav3	ENSMUSG00000020181	3.37285	1.18891	2.04989	0.503166	3.4245	1.50814	1.6964	1.64088	1.19434	1.89011	0	0.364765	3.64415	4.68675	3.81029	9.22138	8.54768	7.52148	7.46404	7.58103
Cpm	ENSMUSG00000020183	0	0	0	0	0	0.270619	0.745988	2.39102	0	0	0	0	1.30515	1.87263	2.02323	1.78256	0.222182	0.581382	0.534259	0.378452
Mdm2	ENSMUSG00000020184	10.2117	15.9884	11.6352	15.0713	46.5262	66.2062	85.0836	58.1879	41.9849	43.295	54.2792	50.8133	42.7993	51.3031	44.8544	49.8348	57.7541	53.1687	64.9447	61.3075
Csrp2	ENSMUSG00000020186	22.9073	29.7767	20.1576	32.599	22.8026	13.4869	16.2822	11.5292	14.3921	12.3209	6.97063	2.14811	11.0804	10.6208	12.2076	8.54596	9.75087	9.02543	10.7132	8.39036
Osbpl8	ENSMUSG00000020189	3.54697	5.18923	2.05221	1.27151	2.49013	6.33075	6.94339	11.2465	4.43037	5.58308	0	2.85398	5.14405	6.30026	7.26641	9.83964	6.7798	4.88352	5.49263	6.36395
Mknk2	ENSMUSG00000020190	50.7157	46.7826	33.158	37.5593	16.5328	11.5947	15.0308	9.19992	20.0147	38.6397	26.7152	22.4409	153.198	100.767	125.303	153.029	81.0598	84.0186	68.384	70.2139
Cabin1	ENSMUSG00000020196	2.95312	6.21185	3.28907	5.31431	0.309351	1.82705	3.01965	1.24226	0	2.96377	4.51046	0.079427	3.17299	3.34228	3.84927	4.03594	5.54918	6.39922	5.28833	5.23011
Ap3d1	ENSMUSG00000020198	16.8494	10.8266	13.0099	11.0789	10.7906	11.7721	12.1041	6.20177	8.65924	6.14004	4.52745	0	20.048	19.4983	23.021	21.3935	25.8817	24.2862	25.9793	23.4849
Phlda1	ENSMUSG00000020205	15.706	23.6841	18.9701	27.3746	90.2437	82.3723	128.811	95.5747	34.3156	9.73272	91.4585	18.1738	114.311	107.546	108.205	84.6233	26.6838	36.6246	39.7385	23.5772
Sf3a2	ENSMUSG00000020211	4.75839	7.43256	5.97878	8.59376	16.5325	18.381	26.0817	9.065	5.23157	6.21785	8.62685	0	30.0028	24.6935	26.3657	26.6494	42.2866	37.6603	41.8041	36.3862
Mdm1	ENSMUSG00000020212	0.721783	5.33071	0	1.93263	0	0	0	0	0	6.09489	2.21349	0	0.656897	1.16857	0.150561	1.0291	4.4083	3.33402	3.98513	3.14244
Jsrp1	ENSMUSG00000020216	79.9349	108.792	162.03	105.988	48.1188	43.7746	34.0833	17.8593	80.3564	44.8321	67.3495	11.2566	179.83	121.511	142.943	130.242	218.882	218.752	195.145	187.626
Wif1	ENSMUSG00000020218	9.79189	13.0453	19.0963	20.4968	41.3763	38.812	44.5002	45.2533	0	0	0	0	67.1611	81.7855	72.6911	46.2116	0.145122	0.394576	0.272433	0.10035
Timm13	ENSMUSG00000020219	79.9017	43.6917	79.9434	55.6813	35.9551	42.0277	46.9513	33.7429	49.2007	29.1667	188.225	35.7076	30.6168	26.149	26.9233	20.9539	57.4262	64.8112	64.8166	58.7211
Vps13d	ENSMUSG00000020220	1.92636	2.64841	2.7141	1.25011	0	1.51292	1.86386	1.89709	0.719363	1.02317	2.53144	0	3.84068	4.2554	5.01755	7.72448	4.21448	3.80025	3.44512	3.28916
Llph	ENSMUSG00000020224	34.21	51.4945	40.6843	38.4006	92.5297	84.535	100.33	93.4609	71.6409	25.2719	45.8321	32.935	48.0067	56.2906	47.2874	34.0281	33.9398	33.9736	40.1132	34.2882
Tmbim4	ENSMUSG00000020225	43.4382	38.2132	39.3623	50.7191	59.0475	46.3969	43.7952	49.5607	18.5006	45.434	123.216	51.9843	34.9833	33.9024	34.5604	31.0435	43.1651	38.7682	45.482	43.0936
Irak3	ENSMUSG00000020227	18.6997	19.6603	10.856	12.8978	79.694	77.4997	111.621	119.395	13.3419	5.35908	5.84847	0	29.5788	39.1159	43.2256	39.6961	1.93823	5.23853	4.3748	2.3921
Helb	ENSMUSG00000020228	0.606999	2.30584	1.42647	1.19185	0	0.211601	0.507489	0.277114	1.41137	0	0	0	1.96077	3.46463	2.60577	3.91194	4.01848	4.73906	3.62515	4.24061
Prmt2	ENSMUSG00000020230	6.88122	7.06928	6.28915	11.4695	9.93121	9.73249	12.6176	5.43225	1.00033	0	0	0	4.67613	3.86728	6.03233	4.46555	10.0314	11.6257	12.4752	10.4362
Dip2a	ENSMUSG00000020231	2.23157	3.72644	1.00368	3.44396	2.42993	2.18511	1.50255	2.69407	1.05053	0	0	0	1.02519	1.56511	1.86912	1.71713	2.75716	3.74342	3.14671	2.35444
Hmg20b	ENSMUSG00000020232	22.4576	25.8968	15.2386	15.9493	41.7555	19.1879	12.0232	17.9347	0	12.8899	29.2159	0	15.3554	14.8671	15.5203	12.5147	20.0201	23.3923	21.3945	17.8905
Fzr1	ENSMUSG00000020235	6.56545	4.48829	6.91558	6.88344	2.19379	3.51917	4.66758	3.43157	4.98698	0	8.96588	0	10.2059	6.91954	6.98523	6.90586	10.6837	12.4974	13.5245	12.9582
Ncln	ENSMUSG00000020238	7.05318	6.29641	13.4311	19.6943	3.05427	5.57867	18.5942	3.93002	0	5.98123	0	5.19605	16.6171	13.145	13.7843	14.9753	26.5826	30.1563	32.0256	25.508
Col6a2	ENSMUSG00000020241	86.3902	64.3808	34.9374	95.3008	34.0539	41.0462	58.8333	49.259	1.09953	0	0	0	111.546	150.044	138.296	109.165	15.1101	21.5494	17.1687	15.1686
Hcfc2	ENSMUSG00000020246	5.26157	5.54987	3.78848	5.12289	1.19213	7.91466	5.34353	9.29534	0	2.02278	0	2.59094	6.0135	5.815	5.01904	7.09216	10.7527	7.68335	9.91836	11.6182
Nfyb	ENSMUSG00000020248	11.6701	11.6458	13.4146	8.307	4.41732	10.432	8.98114	14.0042	11.4123	2.03204	0	7.04434	13.0737	14.7723	12.2186	14.7875	8.88774	9.02643	9.85336	9.78179
Txnrd1	ENSMUSG00000020250	9.77719	18.4665	22.6583	20.0024	88.1831	112.776	140.709	200.905	56.6333	85.69	62.0046	3.30178	199.952	295.117	221.296	231.539	162.652	138.778	169.203	190.084
Glt8d2	ENSMUSG00000020251	1.56471	2.30549	1.43805	1.73035	0	0.652977	0	1.90566	1.58894	0	0	0	0.959684	0.921848	0.478905	0.330803	0.07893	0.134747	0.083573	0
Ppm1m	ENSMUSG00000020253	7.73802	12.9102	12.5065	18.6681	3.31139	11.2319	10.1271	22.8306	4.19456	0	0	0	2.77384	3.01504	3.84148	2.74197	2.11232	4.31654	2.88262	2.37565
Aldh1l2	ENSMUSG00000020256	0.343797	0.611165	0.786383	0.326206	0.894339	1.32674	1.45046	1.15421	1.53392	0.352303	4.66958	0	1.02202	1.33	1.05778	2.15502	4.3514	3.18232	3.72804	4.07392
Wdr82	ENSMUSG00000020257	9.98811	13.1703	8.57887	11.5425	6.80585	12.6157	15.9081	17.84	9.05381	6.51809	10.8142	2.86146	13.5806	15.3715	15.7977	18.5266	17.8602	18.3428	20.0883	17.4695
Pofut2	ENSMUSG00000020260	11.3543	23.281	22.9389	21.2054	13.945	33.2631	27.5944	26.28	0	0	7.57621	0	34.8165	36.6687	40.2454	34.148	29.1308	29.365	32.0466	26.1351
Slc36a1	ENSMUSG00000020261	0	3.75018	0.938681	1.90989	0	0.244965	1.33163	0	0	0	0	0	1.63527	2.01244	2.29353	2.02551	4.59865	5.72924	6.72049	4.07246
Adarb1	ENSMUSG00000020262	7.5339	2.59255	0.443835	2.45701	3.3704	1.84474	4.55508	0.990101	0.795196	1.44179	0	0	4.27252	5.41772	7.15857	5.61338	3.63959	4.86741	4.5692	4.02737
Appl2	ENSMUSG00000020263	6.93222	7.42411	1.08533	4.67131	2.19317	3.07981	7.9406	5.93948	4.45956	5.68294	0	0	6.03518	6.5767	6.12756	8.19194	9.93464	9.76809	7.32301	10.0226
Sumo3	ENSMUSG00000020265	32.4184	47.9492	61.807	39.0233	49.3278	34.8908	25.9088	26.0897	7.31065	8.38976	0	2.93438	14.0794	15.2113	13.7674	13.1889	20.5258	26.028	32.9015	25.6203
Hint1	ENSMUSG00000020267	439.361	457.964	540.538	429.405	688.054	397.748	310.965	350.403	345.923	212.496	569.902	181.719	101.673	105.299	86.2582	67.7416	149.769	156.149	177.667	152.961
Lyrm7	ENSMUSG00000020268	2.71803	1.48254	0	0.859536	2.37054	2.22405	0	0.96671	0	0	0	0	0.853891	0.897175	0.829935	1.29656	3.16919	2.27643	2.0894	2.36873
Fbxw11	ENSMUSG00000020271	8.57071	18.4015	6.78845	12.8792	11.9009	15.7539	29.1379	30.6212	7.41859	13.7033	7.8372	4.95082	20.4084	25.0269	20.8907	25.4439	24.3983	22.716	25.8853	22.6118
Stk10	ENSMUSG00000020272	2.01756	1.27682	0.935004	1.45749	2.83903	1.33561	1.60985	0.603923	0	0	0	2.55526	2.82991	3.42452	3.46735	3.72128	2.10622	2.36519	2.73371	1.14766
Papolg	ENSMUSG00000020273	1.4069	2.20076	0.305634	1.74287	2.05942	0.947933	3.85994	1.98321	3.76896	0	0	0	1.95769	2.51012	2.02176	3.36803	3.69861	4.03235	3.97844	4.73168
Rel	ENSMUSG00000020275	0.921938	0.583635	0.610918	0.932931	2.4448	3.47735	4.94985	4.92636	0.622828	0.388359	0	1.0968	3.92437	5.41165	4.61421	6.52368	1.98606	1.8505	1.85708	2.10618
Pfkl	ENSMUSG00000020277	4.86745	2.42907	3.1572	2.01005	3.28758	1.46715	3.85131	13.2046	18.0601	22.7901	15.4586	18.8014	14.0456	10.2902	17.6327	12.4255	7.97606	14.6009	13.301	9.96783
Pus10	ENSMUSG00000020280	2.51558	1.90488	2.68638	2.46999	0	0.688007	0	1.5818	0	0	3.80575	0	1.44868	1.82638	1.29885	2.15207	6.46381	5.9802	5.35673	5.65602
Rhbdf1	ENSMUSG00000020282	17.5427	20.963	7.17941	15.1984	16.8432	15.7905	17.3607	12.4411	1.38118	1.44844	0	0	38.4228	33.2258	39.7175	39.2968	36.7223	39.0588	37.4343	36.228
Pex13	ENSMUSG00000020283	2.76202	4.01069	4.8309	6.35293	5.90583	1.83804	2.95022	4.56576	4.28689	3.44933	0	0.856102	3.91736	4.04884	4.06352	4.0641	7.30976	6.23295	7.80023	7.54529
Cfap410	ENSMUSG00000020284	6.87747	7.20581	3.28811	1.15811	5.53947	0.929256	0.848335	1.31038	0	0	0	0	1.57486	1.3222	1.92509	1.10841	3.13677	6.4748	4.52142	3.75191
Mpg	ENSMUSG00000020287	7.46661	5.96639	4.22918	12.9453	1.97811	5.21697	18.6888	8.57269	0	0	0	0	3.5376	3.59932	3.21032	3.47007	4.07655	4.57479	5.44737	3.28987
Ahsa2	ENSMUSG00000020288	6.63002	4.22451	6.20368	3.25221	5.63178	7.69013	5.2123	8.06474	11.7103	2.51303	0	1.67581	7.19441	8.3855	8.56212	7.66812	9.03145	12.4097	13.1355	14.473
Nprl3	ENSMUSG00000020289	3.47025	3.50501	5.75011	4.51525	0	2.71161	0	0	2.4233	0	0	0	4.24472	3.01255	5.96008	5.69661	10.394	9.50876	10.234	8.73008
Xpo1	ENSMUSG00000020290	6.12042	8.56575	6.54114	3.94874	3.14659	1.21419	2.17856	4.41866	4.36123	3.27655	0	1.86919	5.02106	5.95338	6.71633	6.9804	21.192	20.7646	21.6702	21.3248
Cpeb4	ENSMUSG00000020300	3.46706	4.25317	1.63837	1.69222	7.67713	12.8725	8.70675	10.0597	7.73816	7.47843	5.67638	7.16882	22.057	21.4185	24.5805	44.6631	31.8816	20.97	25.9028	32.7262
Stc2	ENSMUSG00000020303	0.459342	0.418549	0	0	0.430004	1.43794	0.754331	1.58958	11.5029	1.56539	0	0	2.10557	1.95354	1.78742	1.41346	4.45672	2.5196	3.47568	3.90134
Asb3	ENSMUSG00000020305	1.06741	4.40388	2.74637	5.13587	0	2.02703	3.24188	2.10817	4.54711	1.78285	0	1.06147	2.11292	2.10865	2.2457	2.33948	3.81019	4.05696	5.05204	4.00442
Cdc34	ENSMUSG00000020307	85.5986	88.4356	80.1975	89.9316	84.1838	93.2787	55.6751	54.323	32.1041	18.1098	75.4686	8.6785	94.1366	74.3599	80.7684	73.1095	141.506	160.537	137.871	143.007
Tpgs1	ENSMUSG00000020308	31.1967	40.3909	34.2724	30.4481	13.1363	8.12647	18.6551	8.35768	7.39575	21.782	15.9026	0	18.6322	10.9434	14.9308	12.42	32.9221	38.4511	32.6457	29.0316
Chac2	ENSMUSG00000020309	7.85566	4.2793	8.1463	3.89764	0	6.03225	6.39486	5.21936	11.7086	8.72535	0	7.13435	3.54933	3.02116	3.49438	3.05902	7.15602	6.04753	5.48512	6.52615
Erlec1	ENSMUSG00000020311	18.2768	17.5844	12.2257	18.7805	6.02693	5.72273	8.62322	6.17918	5.96932	3.65464	22.9746	0	9.29078	10.485	10.172	9.68278	11.4709	12.6664	10.3475	12.863
Shc2	ENSMUSG00000020312	4.109	8.18319	3.754	8.16334	1.38854	7.39221	11.8549	5.60443	3.29619	0	0	0	3.95278	5.37766	4.0755	4.96007	6.10792	7.0671	4.77114	5.1138
Sptbn1	ENSMUSG00000020315	36.0953	53.5495	29.1346	42.2605	35.116	44.7329	51.4135	49.4565	1.98269	3.30949	3.72886	0	31.1976	50.3772	48.0209	56.5392	28.6999	30.4263	31.0077	26.78
Wdpcp	ENSMUSG00000020319	0.676046	2.08737	3.41402	2.65535	0	0.503532	0	0	0	0.496402	0	0	0.91498	0.926205	0.790861	0.622969	1.24747	1.06754	1.43836	0.869284
Mdh1	ENSMUSG00000020321	156.207	87.0347	115.781	104.114	56.5284	69.0014	59.8722	53.6442	50.7875	58.6357	16.9052	34.5405	129.325	147.27	131.504	128.328	142.356	138.072	137.393	134.047
Fstl3	ENSMUSG00000020325	2.45507	5.03779	0.962395	0.700459	5.18208	0	0	1.35102	0	3.915	0	0	2.84285	2.8943	3.66094	3.20698	3.7814	3.64249	2.53619	4.56072
Ccng1	ENSMUSG00000020326	40.1953	35.459	25.6175	25.0814	12.7608	20.3962	15.2121	27.4184	18.3012	29.5408	28.8705	14.8621	20.1703	23.0322	20.2702	27.7986	49.3026	42.2605	51.6676	50.9163
Nudcd2	ENSMUSG00000020328	25.3005	15.9591	29.7625	16.053	9.8227	11.8348	19.4243	8.59954	23.14	13.1742	20.8474	5.28597	7.61893	8.49812	9.38785	6.44993	19.0191	21.9009	21.2369	19.4769
Polrmt	ENSMUSG00000020329	6.56811	0.458144	4.64695	0	3.76945	0.322431	1.26861	0.808513	0	2.28344	0	0	5.91192	4.90951	5.79217	6.28933	10.0488	10.7089	9.04744	10.1017
Acsl6	ENSMUSG00000020333	9.0477	15.1168	8.59544	7.72347	3.58876	3.77887	6.68773	2.16459	8.7463	9.77979	0	4.20868	15.817	15.4485	22.3979	21.2604	18.5856	16.5223	11.1846	17.2393
Slc22a4	ENSMUSG00000020334	4.91237	2.18657	7.69997	3.72599	0	2.21342	2.09236	0	11.4065	13.5545	15.429	5.02427	12.2163	12.3731	11.9069	11.0585	11.7268	9.83547	10.9953	13.4477
Zfp354b	ENSMUSG00000020335	0	0	0	1.32973	0	2.04031	0	0	0	0	0	0	0.546198	0.38459	0.937292	0.571515	1.62861	1.54334	1.44891	1.56666
Mgat1	ENSMUSG00000020346	22.0845	20.0384	25.8776	20.0306	7.76076	33.4186	13.2236	13.0787	3.3756	11.8343	9.17489	8.46	19.601	20.5614	19.4849	17.6079	21.3541	21.7919	23.0641	19.9186
Ppp2ca	ENSMUSG00000020349	23.0947	21.1697	16.5034	23.6968	27.6081	36.8357	41.2339	48.9983	12.929	16.1548	14.6253	7.58493	34.3624	35.5012	30.8319	36.1686	27.9337	29.1761	26.401	29.0369
Sgcd	ENSMUSG00000020354	5.7062	5.00314	2.4071	3.69797	0	1.53965	0	0.4902	1.28662	2.94235	0	15.3108	5.2227	9.12688	7.0842	14.9417	22.8286	13.2246	15.8488	16.0052
Flt4	ENSMUSG00000020357	3.00776	0.682878	1.23348	0.154216	0	0	0	0	0	0	0	0	0.715351	0.940463	1.18326	1.2194	0.607545	0.580994	0.49779	0.366824
Hnrnpab	ENSMUSG00000020358	99.9569	105.829	63.9493	114.852	230.81	264.183	287.613	255.616	62.025	22.8112	45.0213	17.7766	232.927	217.265	194.535	207.29	283.69	284.659	310.886	232.801
Phykpl	ENSMUSG00000020359	6.0489	4.34154	4.39261	4.49599	4.52182	3.39399	3.49524	0.334165	0	0	0	0	4.78636	3.85745	5.30821	4.42293	3.76783	3.59826	3.83386	3.53795
Hspa4	ENSMUSG00000020361	24.1296	21.2077	16.1796	18.0505	19.3985	26.4916	35.4703	33.3292	22.786	18.0287	6.05972	15.4295	44.4992	54.8158	53.1894	49.4909	75.9695	66.1485	73.124	75.1759
Cnot6	ENSMUSG00000020362	6.91373	8.7085	3.30806	4.71682	9.3031	11.7714	6.09641	14.2812	3.97611	0.916011	0.250608	0.631634	5.51383	6.97514	5.65591	8.44163	9.17567	9.84158	10.4477	10.1146
Gfpt2	ENSMUSG00000020363	37.7061	26.1733	14.7937	21.582	199.819	317.825	505.161	495.813	5.22248	14.4053	21.4086	0	124.871	198.736	197.586	184.848	17.3674	20.3454	24.9788	14.5273
Zfp354a	ENSMUSG00000020364	0	0.784784	0.257185	1.13593	0	1.17693	0	0	2.22721	0	0	0	1.27034	0.910698	1.0727	0.68013	1.76638	1.34895	1.60734	2.21672
Mapk9	ENSMUSG00000020366	9.17009	7.5285	8.25876	8.74795	9.90389	5.88402	6.75004	6.90405	5.05647	7.87404	0	0	5.41256	6.4532	6.652	7.32449	12.1116	11.1112	11.1768	12.5316
Canx	ENSMUSG00000020368	54.696	75.3506	44.8004	60.9921	48.747	46.9875	66.6311	78.1087	75.0242	59.6565	16.8119	44.2366	65.2549	91.2906	74.8916	76.3513	146.966	143.625	148.079	145.449
Rack1	ENSMUSG00000020372	941.92	1011.39	1019.8	902.383	1646.36	1185.4	934.623	862.471	812.085	729.99	860.185	517.862	477.892	348.58	383.919	345.934	437.945	496.925	511.331	459.679
Rufy1	ENSMUSG00000020375	9.34577	9.25984	11.8595	8.32084	7.39566	4.41618	11.4929	9.278	3.74945	0	2.48381	0	11.8449	14.3902	12.0364	13.8052	16.1663	18.1984	13.413	14.9824
Rnf130	ENSMUSG00000020376	91.6311	85.6222	103.221	89.3703	67.0172	47.8625	53.0404	54.3558	5.16196	6.12497	35.4116	11.0027	27.5134	32.8754	25.9268	22.2865	17.609	21.662	21.4077	22.3492
Ltc4s	ENSMUSG00000020377	11.176	21.6239	28.1839	35.0159	0	8.0891	9.99612	11.4476	0	0	0	0	2.19256	1.69438	0.406958	1.49696	0	0.874124	0	0.588409
Rad50	ENSMUSG00000020380	2.11017	2.02814	1.43499	2.84345	0	1.97843	0	0.930441	0.803463	1.30868	0	0	1.544	1.87724	1.99783	1.97725	5.43405	5.74395	5.53845	5.5595
Mrnip	ENSMUSG00000020381	1.01065	2.19193	6.65264	2.03677	0	0.858414	0	0	6.6749	0	0	0	0.519134	0.46419	0.559726	0.585095	1.39562	2.01115	1.29829	2.19347
Clk4	ENSMUSG00000020385	22.6304	20.1693	19.1572	20.7773	9.0488	26.8579	19.7993	17.5882	63.2618	15.6928	69.4906	34.7584	31.6529	30.7755	32.6948	38.9095	28.938	26.1229	24.94	33.8988
Sar1b	ENSMUSG00000020386	227.258	183.431	152.564	213.052	74.4363	115.643	141.325	88.34	152.638	94.5252	73.2791	66.7108	135.713	113.298	98.8259	122.533	110.052	101.391	91.6422	118.965
Jade2	ENSMUSG00000020387	2.05277	1.73134	0.598839	1.48076	0	1.94727	0	0.579594	0	0	0	0	1.16679	1.41481	1.40335	1.88278	0.573123	0.70511	0.907519	0.577022
Pdlim4	ENSMUSG00000020388	39.3629	32.4643	24.5424	27.961	58.4552	31.1699	40.6434	32.0202	0	1.4059	0	0	53.4466	56.4127	59.067	34.5245	3.50611	6.12973	4.53714	4.57127
Cdkl3	ENSMUSG00000020389	4.41296	2.5587	0.538177	1.11256	0.407978	0	0	0.372597	1.13406	1.61057	0	0	1.96083	1.36438	1.44076	2.92035	3.06422	2.02154	3.0081	2.71681
Ube2b	ENSMUSG00000020390	181.52	209.074	163.249	236.549	155.992	170.631	216.794	219.919	114.39	99.8908	106.663	73.927	135.866	129.557	125.867	137.07	131.115	119.897	107.651	139.682
Cdkn2aipnl	ENSMUSG00000020392	24.8384	14.958	15.5067	21.0531	9.70477	10.68	11.496	7.34945	2.27124	5.37098	0	0	9.54189	8.25519	9.68	9.23158	16.7754	13.875	18.3679	16.3796
Kremen1	ENSMUSG00000020393	11.8199	9.13734	6.71825	9.05118	9.14459	3.28431	7.57754	2.80071	0	2.78454	4.7595	2.28076	13.3744	13.069	17.7832	18.3856	13.999	13.219	15.0897	12.0527
Med7	ENSMUSG00000020397	11.6111	6.2243	8.55384	12.2592	13.1134	20.5012	20.8617	24.793	14.5145	13.8086	7.07378	8.2631	12.8944	11.565	11.9197	13.2782	11.1054	11.7774	12.8676	11.5703
Havcr2	ENSMUSG00000020399	0.818789	0.421773	0	1.63346	0	2.13683	4.32799	1.32413	0	0	0	0	0.889091	1.20407	0.993934	0.901486	0.388709	0.569753	0.488912	0.275872
Tnip1	ENSMUSG00000020400	7.74745	10.2489	10.1887	9.861	45.9665	108.038	133.694	66.3966	30.9461	28.5779	43.9661	13.9351	95.5696	106.937	115.865	85.552	22.7426	49.9817	42.0871	25.2764
Vdac1	ENSMUSG00000020402	240.275	226.423	236.925	182.28	88.5342	59.8942	91.2686	136.236	115.119	64.9837	91.3537	61.3929	215.428	204.452	210.203	230.226	280.219	256.186	237.068	270.667
Upp1	ENSMUSG00000020407	0	0	0	0	22.3352	4.914	9.42374	28.1434	41.0646	17.9611	33.821	0	9.19185	8.49364	14.0101	7.38269	4.24918	13.0278	17.2789	6.2057
Slu7	ENSMUSG00000020409	15.7726	15.1154	12.3169	17.4834	11.8513	10.8153	22.5444	14.3528	7.95125	1.77281	16.2765	6.20805	16.153	20.2845	18.2389	19.0961	24.6211	21.8114	22.8192	23.0391
Ascc2	ENSMUSG00000020412	1.98926	3.33004	2.30305	3.2742	8.2172	2.76293	2.9744	2.06675	3.12448	4.49589	0	6.55732	6.31036	7.38286	6.67542	7.2651	11.7341	12.0758	12.6561	12.586
Hus1	ENSMUSG00000020413	0	0.623463	0	1.10631	0	1.24506	1.41901	0	1.34513	1.9408	0	0	0.67275	0.877607	0.640605	1.29503	5.13237	4.27835	4.59646	4.96096
Pttg1	ENSMUSG00000020415	35.6137	34.4207	38.7253	37.995	26.2789	25.1599	20.628	23.3209	45.8766	25.28	73.0869	16.3819	30.5204	27.5781	26.026	24.3622	25.1562	27.499	18.8129	24.1573
Zfp607a	ENSMUSG00000020420	4.10701	1.89546	0.341551	0.847411	0.65885	1.35864	4.05017	1.38964	0.472381	0	0	0.917002	0.695697	1.17676	0.907934	1.18207	0.772863	1.19808	1.12946	1.13304
Tns3	ENSMUSG00000020422	4.87619	5.90009	7.00957	8.30214	6.25544	8.38605	11.507	7.4817	1.43109	0	0	1.60577	13.771	16.3724	17.2927	17.5012	24.5026	25.3887	27.6505	24.3235
Btg2	ENSMUSG00000020423	34.0339	44.1124	60.3294	100.237	29.1445	38.9767	33.718	34.9645	28.6532	13.9742	20.2523	4.68737	197.865	152.991	177.958	200.719	14.5902	14.7728	16.4845	15.5126
Castor1	ENSMUSG00000020424	7.37725	3.83689	4.63834	4.08789	0	0.893179	0.847853	0	0	0	0	0	0.880745	0.767365	1.08566	0.892239	0.713697	1.86952	1.7096	1.55529
Igfbp3	ENSMUSG00000020427	4.90421	8.35434	5.83748	5.43193	1.74222	9.42764	3.67971	9.88292	0.728442	2.27281	8.44476	0	10.084	12.2507	13.6081	13.9636	11.3746	17.1327	19.4646	13.0204
Pes1	ENSMUSG00000020430	21.6741	19.8324	17.5953	23.183	27.2316	52.1261	65.2362	50.4933	20.7436	21.7355	29.5624	0.956222	38.1171	40.5053	38.359	36.3252	48.6894	42.7633	48.7147	48.0473
Tcn2	ENSMUSG00000020432	1.36373	9.2474	11.1851	13.2821	6.14966	5.12827	6.12591	12.5859	4.13948	0	0	0	8.46488	7.43945	7.32024	6.91018	4.77452	9.91163	6.63444	5.55658
Myo1g	ENSMUSG00000020437	6.90472	5.7019	3.43017	4.75332	0	4.95261	3.78224	4.35372	0	0	0	0	1.57803	2.59736	2.89333	1.67013	1.12673	1.6929	1.38457	1.10723
Smtn	ENSMUSG00000020439	6.74258	13.3793	15.7185	4.93128	9.43117	7.02569	11.5824	7.48733	9.00055	14.0399	13.9346	5.38051	29.6176	32.9954	31.3824	33.2676	38.2555	36.0896	36.5635	33.3156
Arf5	ENSMUSG00000020440	129.009	124.934	154.091	113.01	127.355	123.895	102.921	91.3208	34.4671	71.0855	22.5572	3.81395	71.0536	66.4398	70.3831	49.493	70.0811	86.483	80.0311	65.2089
Guk1	ENSMUSG00000020444	56.3142	82.4383	71.7117	76.8161	79.8596	27.0607	43.2222	30.2936	23.5681	19.3368	9.0758	16.6535	22.7319	21.1715	21.4875	17.6892	34.3483	40.7034	37.8831	36.2699
Rnf185	ENSMUSG00000020448	7.32274	7.88724	12.001	8.46589	12.8804	27.8099	13.5593	17.5014	12.685	12.9199	8.7722	8.81848	17.8703	18.3446	20.3491	23.3545	25.0921	19.5799	20.3092	24.488
Limk2	ENSMUSG00000020451	4.59474	3.94085	3.06128	4.65051	0	1.09455	1.97584	1.34927	0	0	0	0	3.74698	3.41173	5.47675	5.15512	6.50484	8.81236	6.80851	7.90181
Patz1	ENSMUSG00000020453	3.61235	3.59942	2.29585	3.30602	0	0.318768	0	0.422701	0	1.6484	0	0	2.80735	2.08496	2.14452	4.26368	5.29226	6.32635	5.7097	4.82209
Eif4enif1	ENSMUSG00000020454	6.32786	10.7644	7.20831	9.03595	9.83452	11.1584	14.5697	17.2209	8.57421	8.67675	0	0	9.49195	11.7985	9.9294	13.1906	16.0443	14.2668	14.4289	16.0987
Trim11	ENSMUSG00000020455	5.67624	4.55545	0	4.49864	5.08747	2.0302	4.11029	1.91684	0.590705	5.36434	0	2.99827	5.746	4.58677	5.61515	5.43265	9.60718	9.03797	10.0503	7.71625
Ogdh	ENSMUSG00000020456	33.6969	30.279	29.5746	32.9088	24.5217	13.4752	17.8856	19.2578	9.77014	22.8661	6.62585	7.95812	56.6963	66.7288	71.8555	86.6667	95.4967	83.4712	81.6884	90.4157
Drg1	ENSMUSG00000020457	32.1083	54.2438	45.002	37.894	36.7571	56.1665	45.5639	30.3173	51.5707	39.9352	41.3479	11.2146	33.4317	34.6737	30.1164	29.5312	48.4091	51.5528	50.7753	47.8467
Rtn4	ENSMUSG00000020458	174.634	149.74	200.255	181.406	145.363	155.542	192.489	216.292	55.2434	57.4733	87.81	15.0556	163.309	186.261	145.167	184.652	185.838	200.502	207.264	180.515
Mtif2	ENSMUSG00000020459	9.40613	4.66815	6.47448	6.59533	0	6.01125	1.0065	0.391944	0.323849	6.24379	0	4.5125	4.83794	5.69909	4.82512	6.60964	12.4098	11.521	11.6449	15.0692
Rps27a	ENSMUSG00000020460	1543.34	1401.8	1837.94	1371.5	2034.43	1831.23	1016.79	1336.52	1318.95	792.787	1720.64	783.763	355.788	336.137	334.201	264.438	419.626	479.863	451.524	445.853
Cfap36	ENSMUSG00000020462	21.2028	23.1562	6.42202	18.7354	35.8415	26.4147	17.2615	13.8674	2.15693	3.43923	0	1.88524	6.87368	7.84878	7.06418	5.19773	11.006	13.7849	11.403	11.4942
Ppp4r3b	ENSMUSG00000020463	6.0914	10.0338	2.22879	5.87451	4.00923	8.35521	12.443	10.5869	10.4712	6.60136	7.51095	3.99161	7.3193	8.27484	8.15624	10.9757	11.3765	9.51772	11.5263	12.9173
Pnpt1	ENSMUSG00000020464	4.7489	6.15436	3.95576	5.70483	3.87737	5.20133	6.09704	31.9962	1.28452	0	0	0	5.26921	7.06405	6.15566	5.75588	8.59677	8.86952	12.2876	11.7167
Efemp1	ENSMUSG00000020467	68.8761	47.3251	59.1038	43.3702	17.12	21.3996	31.727	31.1317	0	0	0	0	9.17657	13.227	9.52724	12.5124	0.371785	0.925807	1.41805	0.944483
Pold2	ENSMUSG00000020471	18.4978	16.8596	15.5651	15.9348	9.34973	11.7232	5.7022	8.30623	26.6559	21.6503	0	0	21.3906	16.0667	18.347	15.2198	36.0695	39.0166	37.6447	36.4659
Zkscan17	ENSMUSG00000020472	6.29999	9.19702	7.86831	8.43455	1.71621	7.19208	4.14167	3.1572	2.0104	6.9157	1.86293	0	7.98859	8.66217	9.15385	9.89742	10.1326	10.71	8.45946	9.29511
Aebp1	ENSMUSG00000020473	13.317	14.3292	24.2974	19.0442	10.7013	15.3817	16.4029	8.15232	1.24796	0.208784	3.72733	0	57.6314	54.769	73.1259	61.285	80.7163	125.187	87.3182	77.1864
Polm	ENSMUSG00000020474	2.24427	1.70813	0	1.36776	0	0	1.9912	0	0	0	0	0	0.769937	0.860156	1.17737	1.03311	2.54649	2.45127	1.54193	1.98075
Pgam2	ENSMUSG00000020475	841.395	634.084	829.961	863.642	647.499	460.895	367.614	358.671	722.321	386.952	634.905	239.249	620.78	487.172	512.555	470.961	694.192	686.878	576.668	680.415
Dbnl	ENSMUSG00000020476	20.4281	21.5811	10.9012	19.7926	9.21421	20.4488	18.6115	14.1608	4.13474	4.0651	0	0	12.7603	14.1273	12.4907	11.6723	36.6699	43.1701	40.3816	35.8112
Mrps24	ENSMUSG00000020477	121.043	100.605	96.097	91.4405	94.7813	72.3588	68.323	37.7835	34.4026	21.9051	43.6313	16.8149	36.8057	29.1474	28.3168	27.5846	36.0297	41.7045	48.5074	43.1927
Ccdc117	ENSMUSG00000020482	7.53022	5.75229	8.03535	5.06895	6.95845	10.1594	6.87085	8.97229	11.5367	6.64382	5.46625	1.15308	13.0054	12.9032	13.19	13.7583	16.3098	13.6136	13.5127	13.974
Dynll2	ENSMUSG00000020483	43.9629	72.6435	68.4725	56.1482	30.0873	36.1239	21.8737	35.388	13.1913	24.26	5.13492	2.72065	54.1314	61.5906	54.5622	69.3581	139.057	113.64	115.618	133.011
Xbp1	ENSMUSG00000020484	46.7771	45.0454	38.9134	52.5598	111.833	90.1842	95.326	71.7876	69.0965	57.379	17.7205	56.3971	127.635	109.398	108.481	104.69	115.199	106.795	96.6384	118.575
Supt4a	ENSMUSG00000020485	109.509	120.179	120.136	154.966	108.015	115.51	104.715	83.6658	181.429	140.749	235.469	58.7238	43.8996	37.4901	42.8341	28.8625	57.1056	59.3377	61.8283	61.775
Septin4	ENSMUSG00000020486	4.41842	3.47185	3.90662	11.748	0	4.37014	1.19198	3.07166	1.17127	0	0	0	5.32655	5.98794	6.49892	4.20246	0.191007	0.740323	0.14892	0.110255
Ska2	ENSMUSG00000020492	0.387837	2.26766	1.32468	3.52439	0	0.867575	1.96721	0.464965	4.19982	0.685672	0	1.02809	0.603262	0.726036	0.497617	0.463419	3.4247	3.66888	4.86569	3.92971
Smg8	ENSMUSG00000020495	1.28922	3.58812	1.31307	3.72371	1.55016	8.12703	8.03456	3.8531	3.0998	3.59123	0	2.76433	9.25375	10.1685	10.3807	11.2584	9.93308	10.0023	11.2861	10.514
Rnf187	ENSMUSG00000020496	48.7762	48.4558	51.3889	55.0374	25.3342	26.9661	36.5747	22.3182	1.91928	35.439	13.1779	0	41.9455	32.2249	33.33	36.3926	93.1323	94.3231	92.3816	84.5369
Tubd1	ENSMUSG00000020513	4.65728	1.39861	0	4.30484	0	0	0	0.673106	0	0	0	0	0.815285	1.8403	1.06486	1.23941	3.6899	4.93711	4.4032	6.25798
Mrpl22	ENSMUSG00000020514	36.7538	25.1159	44.4349	50.0396	16.2453	19.7546	32.8629	48.828	17.9989	24.7785	11.9019	0	13.3451	12.009	11.8105	11.6719	25.2816	26.1047	26.6481	28.3063
Cnot8	ENSMUSG00000020515	15.7034	18.9523	24.4791	18.444	14.1554	8.20144	25.9189	13.8205	2.9177	2.91056	0	3.31885	15.5451	14.9261	14.6783	14.7299	30.6738	28.634	24.8392	30.0008
Rps6kb1	ENSMUSG00000020516	7.10192	4.81771	2.02235	6.24933	2.33112	10.2044	12.8028	6.63449	7.33165	0.824048	4.8746	4.97409	6.95603	8.64169	8.77063	9.4225	7.79984	8.1161	7.65465	8.50877
Sap30l	ENSMUSG00000020519	21.2801	29.5044	42.9125	15.2521	33.9877	11.102	18.8045	9.47646	5.41658	3.60043	0	0	18.293	14.9126	16.3785	17.7367	15.3758	19.8516	20.0215	13.7391
Galnt10	ENSMUSG00000020520	3.39124	2.55077	3.64751	2.84592	3.73687	1.22032	4.4215	0.449732	2.0214	2.73766	0	0	4.08645	4.54548	5.02046	4.1724	10.8973	13.0668	16.8707	11.9095
Rnft1	ENSMUSG00000020521	9.51347	11.4173	7.13941	10.7282	6.11015	11.3284	9.3302	17.9137	18.8942	7.0146	14.7742	4.46599	10.6291	12.1664	11.1044	13.0777	11.6912	10.6703	10.1249	11.259
Mfap3	ENSMUSG00000020522	2.73499	2.63969	1.75662	1.01519	0	1.97309	1.87204	1.95061	3.75837	0	0	0	4.88106	5.84546	5.20036	6.16847	8.67793	7.41229	9.03471	8.64857
Fam114a2	ENSMUSG00000020523	23.9132	21.8787	28.1298	20.999	6.28348	17.0156	13.7947	16.0523	7.33347	6.11601	22.4252	10.1558	15.4956	22.487	19.2296	18.9536	19.8608	25.5861	19.6733	22.9796
Ppm1d	ENSMUSG00000020525	5.36062	3.85021	6.98809	4.32839	3.914	0.743478	4.21468	1.42893	2.01987	2.59259	0	0	5.11498	5.28762	4.72232	5.34659	4.14755	4.45585	5.67039	4.94185
Znhit3	ENSMUSG00000020526	40.5413	12.4912	18.1475	34.6054	20.6171	32.8417	23.0241	20.3517	7.53409	3.38549	19.3014	8.8987	10.755	12.1379	7.65556	10.3065	24.125	20.0639	18.9718	23.6398
Myo19	ENSMUSG00000020527	0	0.387801	0	0.602441	0	0.195615	1.52205	1.32327	0	0	0	0	1.95123	2.23026	2.39142	2.79301	4.20466	3.53583	4.72887	4.22715
Prpsap2	ENSMUSG00000020528	10.5085	8.31553	6.69366	7.55142	19.2262	5.65615	7.20694	3.16675	5.73015	0	0	0	6.37388	5.69918	7.38485	6.44626	8.08376	8.9034	10.1944	10.1985
Ggnbp2	ENSMUSG00000020530	34.7361	35.5763	31.5499	25.8101	17.8437	39.7832	28.054	36.1023	16.502	14.7259	14.4451	16.8515	29.6765	35.5222	30.7431	32.6947	31.6727	31.0407	29.2747	30.7096
Acaca	ENSMUSG00000020532	1.8397	1.41662	1.6475	1.16555	0.304186	1.69999	1.13528	1.49154	2.40681	13.2158	1.57827	0	3.00919	4.33619	3.9042	5.09334	7.79977	8.06329	8.21341	7.53576
Shmt1	ENSMUSG00000020534	0	0	6.45093	0	0	5.81145	1.8886	5.91121	6.19482	22.8378	0	2.49449	2.79214	2.34905	4.41325	3.29491	5.07963	4.3711	4.95058	4.00011
Llgl1	ENSMUSG00000020536	1.48909	6.06663	1.7632	5.69743	3.03968	2.95776	1.91861	1.47075	4.22082	2.29791	0	1.91328	5.82546	6.80926	5.59693	7.19305	10.0338	12.593	11.9178	8.69647
Drg2	ENSMUSG00000020537	5.90581	13.7623	6.75998	9.74275	29.1691	18.4777	25.4521	11.0239	10.75	7.54117	10.5768	0	17.5436	16.1977	15.8632	15.2836	23.5858	25.8295	30.7361	26.4414
Srebf1	ENSMUSG00000020538	6.68756	17.8226	6.07188	11.3263	2.31676	8.52311	3.01674	4.73725	3.11836	4.62897	0	0	18.9453	13.4772	16.9692	16.3434	16.8187	23.3113	18.8968	14.9607
Tom1l1	ENSMUSG00000020541	0.894621	2.67872	0	2.27126	0.635945	0	0.571678	1.0517	0.550839	2.27752	0	0	1.06997	1.40102	1.03602	1.50929	3.61801	4.26191	3.6385	4.75022
Cox11	ENSMUSG00000020544	13.0528	6.80258	3.46829	7.27661	2.55069	11.6303	13.2349	5.85624	23.2811	3.79867	0	0	12.2499	12.3762	10.5064	12.1761	18.6522	11.94	12.857	15.4546
Stxbp4	ENSMUSG00000020546	0.537695	1.41715	0	0.65743	0	0	0.557445	0	0	0.228463	0	0	0.439611	0.613939	0.210065	0.906268	1.94218	1.77435	2.75277	1.38521
Bzw2	ENSMUSG00000020547	27.116	22.7605	19.1515	18.278	50.9259	26.512	17.8671	22.839	24.6595	17.6677	0	4.87247	33.4823	35.4927	32.6602	32.6545	45.7575	42.1528	46.5362	48.4111
Elac2	ENSMUSG00000020549	1.94577	2.77657	7.52502	5.6974	0	8.51136	12.9944	6.93506	0.554593	3.5937	0	0	14.1259	11.7612	11.3529	13.09	17.8612	16.4245	17.6609	18.473
Pctp	ENSMUSG00000020553	1.31819	2.78314	2.10104	2.54346	0	0.724862	0.381363	0	0	0	0	0	0.734915	0.866749	0.564289	0.572428	0.797051	0.923908	0.859866	0.714868
Polr1f	ENSMUSG00000020561	7.64316	5.40744	5.99266	6.70705	24.2716	9.46753	15.7932	14.5225	4.96149	0	0	3.75961	7.43037	8.36111	6.0179	6.80897	8.21447	5.93745	5.54919	7.41337
Atxn7l1	ENSMUSG00000020564	4.08376	1.6941	2.64518	3.52321	6.20849	3.16432	3.53109	12.8582	1.14053	1.84333	0	2.35779	4.31108	5.51275	5.85941	9.28056	6.2616	7.00323	4.1402	6.67209
Sypl	ENSMUSG00000020570	12.4046	41.6887	37.4911	34.5031	12.0073	22.4126	25.8654	12.2989	19.2176	35.2327	4.31981	10.2573	48.6433	27.1348	25.4784	33.8484	64.7765	60.8288	46.0412	72.4029
Pdia6	ENSMUSG00000020571	45.1346	49.7635	27.4546	40.0223	23.1249	41.8584	44.1775	69.7318	188.218	221.645	78.5523	146.738	91.7613	105.137	90.4771	80.9781	160.911	158.584	156.556	169.035
Nampt	ENSMUSG00000020572	16.0199	18.4607	12.9148	21.9039	15.482	32.3487	46.7366	58.6795	60.6061	39.101	48.5886	39.8079	26.2325	27.1578	23.8723	35.0034	37.0353	33.9909	31.1269	42.0716
Pik3cg	ENSMUSG00000020573	2.13611	2.46442	0	2.18175	0	0.171268	0.625731	0	0	0	2.3591	0	0.109155	0.086227	0.234827	0.262269	0.237416	0.278742	0.03485	0
Nbas	ENSMUSG00000020576	3.06274	0.963088	1.56433	1.79454	0.919966	0.867454	0.285883	0.550587	1.75795	0.305974	0	0	2.32854	2.25977	1.97233	2.67119	5.49955	5.18997	4.64731	5.01049
Tspan13	ENSMUSG00000020577	9.21112	3.75156	14.1956	4.88268	0.765148	6.66712	2.37415	1.95473	2.73489	0	0	0	6.60255	7.56932	5.10057	7.09127	1.8661	2.05636	2.48563	1.98894
Rock2	ENSMUSG00000020580	13.0142	18.751	11.4217	11.9386	12.2963	19.3549	23.3373	38.0505	2.32695	4.9861	2.34028	4.76479	17.7998	26.6654	24.5727	34.5901	19.9106	16.128	18.6727	22.3297
Laptm4a	ENSMUSG00000020585	169.175	190.052	155.338	232.241	148.365	174.795	179.335	177.758	75.211	96.282	10.8645	50.206	125.976	121.744	113.79	115.766	111.151	120.907	114.225	136.241
Cyria	ENSMUSG00000020589	2.9192	2.22767	1.20378	2.43347	4.66031	3.93242	3.56526	2.30895	0.68219	1.28293	0	0.804024	2.77343	2.91649	3.28623	3.4306	1.94391	1.89249	2.18216	2.05082
Snx13	ENSMUSG00000020590	12.6766	12.8382	6.26238	3.86665	4.92716	2.54163	7.38009	7.35363	5.02884	0.655119	13.6468	1.78455	9.40166	8.87105	9.85733	13.3596	24.6167	17.3493	18.445	24.1725
Ntsr2	ENSMUSG00000020591	0	0.724152	0	0	0	0	0	0	2.20636	0.755308	0	0	1.67669	1.48498	1.09116	2.35287	1.4155	1.30324	1.85951	1.656
Sdc1	ENSMUSG00000020592	3.73474	2.23993	5.24273	3.59237	7.49381	3.17177	3.05001	5.58376	5.71168	0	0	0	10.3629	10.8	20.5933	8.73008	16.5773	20.7055	26.3144	18.0115
Lpin1	ENSMUSG00000020593	8.6618	8.81618	18.4555	5.01969	3.71287	1.65321	0.933311	0.963323	12.4478	7.98999	10.5033	8.48417	44.0501	40.5296	36.6132	67.3504	43.8349	43.1663	33.2895	42.2766
Pum2	ENSMUSG00000020594	11.1925	15.637	9.97865	9.21138	14.3364	30.0502	23.7949	43.5229	13.2974	18.1486	7.82803	4.50212	16.0876	21.9458	20.2455	27.904	25.0128	20.6608	21.7657	23.2235
Nrcam	ENSMUSG00000020598	0	0	0	0	0	0	0	0	0	0.554157	0	0	0.132263	0.414971	0.351185	0.382401	2.55522	2.57616	2.38613	2.53263
Trib2	ENSMUSG00000020601	1.1728	2.21614	2.73741	2.35793	1.03193	0.250611	1.58526	0.980067	0	0	0	0	3.77068	3.50436	4.20246	4.27444	10.0799	8.53948	6.70375	10.8459
Arsg	ENSMUSG00000020604	1.49865	1.42538	0.903402	1.34833	0	2.10784	1.97793	0.415673	4.01802	1.61797	8.94029	3.99133	0.884245	1.41749	1.70312	1.329	0.249354	0.2806	0.559455	0.311424
Hs1bp3	ENSMUSG00000020605	2.17204	3.53805	1.79501	3.54244	0	2.28432	1.34853	0	2.47014	0	0	0	1.70992	1.6848	1.98937	1.71254	4.63889	6.10905	7.3925	4.37282
Smc6	ENSMUSG00000020608	10.7143	23.9053	17.9877	14.1459	5.64036	8.01499	11.0065	10.6191	1.73361	1.52847	0	5.04686	7.80606	10.6125	9.34374	10.2609	13.0084	14.3001	10.8401	14.0258
Amz2	ENSMUSG00000020610	16.7883	19.4283	16.9176	21.2733	51.0224	13.8448	12.1609	13.9455	4.1352	17.4653	0	5.22044	14.4193	11.785	12.1658	12.4571	19.3055	18.9713	17.8716	19.8292
Gna13	ENSMUSG00000020611	28.5686	23.9174	36.8042	18.0344	34.3504	40.4701	34.5699	48.4146	26.9914	23.0927	9.72866	20.0417	36.804	43.0516	40.2483	52.8244	19.1006	16.7221	17.3951	17.6705
Prkar1a	ENSMUSG00000020612	47.8044	61.9452	46.4815	57.1567	30.5702	51.9299	57.6743	60.9045	60.0763	60.6902	65.012	25.019	133.21	126.286	127.191	151.024	131.172	126.464	133.102	126.667
Fam20a	ENSMUSG00000020614	5.0835	3.6012	7.93164	2.63181	2.15538	0	0	0	0	0	0	0	1.05357	1.42525	0.948312	1.03612	0.508626	0.358766	0.356129	0.212802
Abca8b	ENSMUSG00000020620	4.71389	8.79379	4.05316	6.30846	0	4.39805	3.73791	5.44281	0	0	0	1.08729	3.06783	5.26681	3.37974	6.4584	2.16059	1.78197	1.94447	2.19617
Rdh14	ENSMUSG00000020621	34.8833	17.2415	16.6899	27.1392	7.94049	4.69449	11.2713	20.1887	8.78339	13.8932	0	2.36841	14.2684	16.8118	13.9667	17.3905	25.0917	23.0417	20.2819	27.0365
Map2k6	ENSMUSG00000020623	3.57781	4.21413	0	2.03456	0	0	4.26936	0.651071	0	1.98724	0	0	1.67104	1.8447	1.6072	1.70405	1.3196	1.79417	2.36926	1.07015
Klhl29	ENSMUSG00000020627	0.393247	2.33496	0.537022	1.42899	0.569869	1.49487	1.92108	0.341141	1.77384	0	0	0	1.4665	1.67586	1.38746	2.35131	2.94278	3.28224	2.79804	3.02617
Trappc12	ENSMUSG00000020628	4.15796	4.69009	1.17816	3.21837	2.74816	2.68291	1.948	3.25531	8.12106	0	0	0	4.64884	4.69534	4.98483	5.23583	8.14395	6.71161	6.50903	6.52624
Adi1	ENSMUSG00000020629	5.8357	8.34733	0.902395	10.6559	4.83348	3.20677	5.00694	7.42396	0	13.3608	11.2155	2.69239	6.48679	6.3323	5.49019	5.35544	17.848	16.1098	15.6679	18.688
Rnaseh1	ENSMUSG00000020630	8.10178	8.15681	1.16576	5.138	29.6048	15.7956	17.1734	1.40502	3.14723	1.05705	10.9337	0	9.09232	9.71434	9.78791	8.06769	12.3698	16.7666	11.6059	12.7446
Ubxn2a	ENSMUSG00000020634	15.6497	14.7689	6.9091	17.0135	4.13462	5.0903	10.0345	10.7646	6.94058	1.99239	0	3.3979	16.6462	18.0453	16.066	23.4359	26.2753	21.046	21.2524	24.7374
Fkbp1b	ENSMUSG00000020635	0	8.94482	0	4.57547	0	6.32455	3.8213	0	0	0	0	0	0.368564	0.851029	0	0.147459	0	0.260883	0.978031	0.231882
Cmpk2	ENSMUSG00000020638	3.32784	3.38198	7.21467	3.12853	20.6868	28.1445	26.8734	78.1655	0	0	0	0	1.70543	3.97816	2.4201	2.47602	0.079473	0.370785	0.486384	0.286713
Itsn2	ENSMUSG00000020640	8.72034	10.2015	3.56858	8.09037	5.9795	6.22315	3.57574	12.1944	3.01066	0.657781	8.14512	4.92603	6.38612	10.8057	8.24038	10.3887	9.96789	9.42145	9.61289	10.2414
Rsad2	ENSMUSG00000020641	0.454152	0.627363	1.78997	0.709023	48.0059	60.3222	52.4472	153.307	7.43821	1.33331	0	7.70673	6.36308	14.0469	11.059	11.056	0.353002	0.795221	0.712885	0.533872
Rnf144a	ENSMUSG00000020642	6.12884	1.58767	2.29129	1.36816	0	1.62805	0.326887	1.66069	0.704366	0	0	1.2777	0.843218	1.19955	1.01028	1.45439	0.607385	0.598715	0.350426	1.03664
Id2	ENSMUSG00000020644	19.3817	28.7411	20.0825	42.792	8.43689	22.7711	25.5457	30.7949	16.8889	11.5142	5.26858	5.53758	35.9497	30.1702	28.9003	29.8027	48.2472	42.9568	43.5802	49.2119
Ncoa1	ENSMUSG00000020647	2.42467	5.66771	1.81618	3.7029	1.53184	1.01818	2.32435	1.11955	0.23029	1.92212	0	0.40593	3.43988	3.81145	4.22457	7.08891	6.63049	5.6695	5.99893	6.58365
Dus4l	ENSMUSG00000020648	0	1.2767	0	2.43123	0	1.25241	3.93546	2.31414	0	0	0	0	3.1595	3.18713	3.08344	2.74005	8.65864	4.55591	4.71071	4.88033
Rrm2	ENSMUSG00000020649	6.08927	0.815429	2.03709	2.63679	7.17548	1.05302	1.77725	0	0.8513	0	8.74523	0	0.427721	0.5119	0.769114	0.970251	32.5514	38.6082	40.6715	39.3177
Bcap29	ENSMUSG00000020650	9.14914	15.2722	8.26567	8.50818	0.280049	7.576	3.45712	4.51706	0.923372	0.985847	0	1.06574	4.71369	5.16498	5.51385	6.1545	10.3712	8.36045	8.62283	9.00653
Cenpo	ENSMUSG00000020652	1.2184	3.08849	0.819031	1.55465	0	0.928158	2.29218	0	0	0	0	0	0.701268	0.788872	0.659534	0.480067	1.99713	2.2523	1.94561	2.10909
Klf11	ENSMUSG00000020653	2.01835	1.46114	2.77016	3.9812	2.78255	0.344069	1.15286	0.346743	1.78377	0.509641	0	1.08494	1.71007	1.59604	1.5515	1.6187	1.18834	1.07473	1.22938	0.964752
Adcy3	ENSMUSG00000020654	0.194045	1.60489	0.638467	1.57573	0.640723	1.57605	1.16979	1.03993	0.314969	0	0	0	1.79077	1.6025	1.77282	1.76998	1.2971	2.40204	1.87338	1.7873
Grhl1	ENSMUSG00000020656	0	0.197061	1.21379	0.351565	0	0.748799	0.738825	0	0	0	0	0	6.87155	6.80192	6.17067	13.6739	14.0791	12.0557	10.1678	16.1995
Dnajc27	ENSMUSG00000020657	3.27178	2.83406	0.871045	1.28063	0.257561	3.03805	2.13328	3.3922	8.34487	3.99047	0	0.946752	4.66724	4.68975	4.32153	6.90684	6.96647	5.13684	6.47373	5.99313
Efr3b	ENSMUSG00000020658	0	0.384815	0	0.20515	0.692199	0	1.26757	0.551037	0	0	1.46867	0	1.49272	1.69443	1.73931	2.12462	5.18984	3.97666	3.85855	3.3622
Cbll1	ENSMUSG00000020659	6.23777	1.30581	1.06483	1.8642	0	1.5072	4.90491	2.4603	1.05473	1.2672	0	0	3.91423	4.53294	3.55331	5.894	7.62057	5.42448	5.60965	6.52317
Pomc	ENSMUSG00000020660	2.65892	0	0	0.54685	0	2.07095	0	0	0	0	46.0031	0	0.462143	0.341976	0.904815	0.366124	1.21484	0.920523	0.762543	0.590088
Dnmt3a	ENSMUSG00000020661	6.63893	4.28296	1.52981	2.01072	3.20444	1.42323	2.40515	1.85911	0.607452	0.558046	1.98563	0	5.16318	6.46008	6.45693	10.3696	8.07671	5.87955	6.47213	6.32053
Dld	ENSMUSG00000020664	43.3464	45.3296	33.5828	33.1269	13.2371	51.6673	54.3859	51.8278	34.903	30.4781	39.9396	34.1363	60.2437	63.8873	63.0958	65.2265	72.7095	76.9138	69.6034	88.9099
Kif3c	ENSMUSG00000020668	3.12013	2.0173	0.707985	2.52	0	1.1939	0.540432	2.16848	0.532018	1.72937	2.66248	4.2765	3.02444	3.22023	3.28545	3.37177	5.79088	5.57033	4.98087	5.543
Sh3yl1	ENSMUSG00000020669	3.51202	0	2.43357	1.21677	0	0.803348	0.446574	2.00407	0	0	0	0	0.433576	0.550874	0.232553	0.261397	1.72815	1.36007	2.22962	1.0862
Rab10	ENSMUSG00000020671	44.8188	38.6434	28.6501	24.1132	24.2841	26.7902	51.8586	35.8747	24.0954	18.7123	18.1139	11.81	46.9238	50.718	48.9058	61.7363	73.3957	62.9105	66.6773	72.0572
Pxdn	ENSMUSG00000020674	4.78446	3.99739	3.50554	3.1343	0	1.34855	2.04136	1.46826	0.242683	0	0	0	5.89785	8.65116	7.45427	8.54486	15.6255	19.7176	20.3643	14.1002
Ccl11	ENSMUSG00000020676	112.148	106.527	124.817	132.098	189.627	177.262	177.209	157.28	1.92279	0.063727	0	3.26681	86.5773	107.471	73.9543	85.8973	18.047	26.18	20.6412	14.4316
Ddx52	ENSMUSG00000020677	9.80853	8.545	7.92402	4.00268	6.51708	7.75231	4.69426	8.16948	4.98013	2.759	0	7.69132	8.47131	8.86048	7.59709	9.28122	12.5088	12.5307	11.2955	12.8439
Taf15	ENSMUSG00000020680	20.5469	18.2148	18.7545	16.3595	30.3733	47.8548	69.2478	62.5864	11.7783	22.9492	16.5285	11.5943	46.5379	58.9226	61.9747	44.256	47.0508	47.9797	50.0359	47.5165
Ace	ENSMUSG00000020681	14.8038	11.8065	9.04758	10.8052	6.41144	5.41724	4.25636	3.78229	0	0	0	0	7.34996	7.15695	10.1693	7.71403	1.83796	1.9025	1.75471	1.53905
Mmp28	ENSMUSG00000020682	1.89742	1.25228	4.80346	2.38147	0	0	0.768622	0	0	0	0	0	1.92467	2.0143	1.81826	1.99836	0.530832	1.26263	0.585402	0.479766
Cdc27	ENSMUSG00000020687	6.57279	6.07203	2.84682	2.76503	2.70808	4.68757	5.02659	2.14116	2.49454	1.48075	0	0	3.82682	5.30936	5.54386	7.07426	9.16681	9.66054	7.72322	9.54597
Itgb3	ENSMUSG00000020689	4.76491	7.99497	5.95613	6.58919	4.3626	6.96908	7.63612	9.29025	1.59599	1.72264	0	0	5.87353	11.1536	10.3215	8.79771	9.51636	10.5424	16.0437	8.31973
Mettl2	ENSMUSG00000020691	4.32702	4.12244	1.09309	10.0056	9.41966	12.1913	19.7281	12.4386	1.19128	8.39526	0	1.23309	9.56537	13.6626	12.4357	13.4189	8.13577	10.6201	9.22787	11.2012
Nle1	ENSMUSG00000020692	2.05685	5.57792	7.55377	4.20176	16.9018	25.9137	29.0364	21.1517	3.37154	15.8666	12.7219	1.9081	23.4698	18.8127	22.4244	19.7693	17.8976	18.653	17.4599	14.8221
Tlk2	ENSMUSG00000020694	12.0245	14.9236	8.46099	7.0982	5.25988	19.1413	11.9742	21.4186	0.756101	7.33668	11.6232	1.60843	14.7832	17.2977	19.014	19.009	16.8016	13.2803	13.5588	16.3745
Mrc2	ENSMUSG00000020695	7.83309	10.4512	6.10326	11.7636	2.41797	1.61786	2.71542	1.40053	0	0	0	0	10.1609	9.76953	10.5105	9.1356	7.85328	11.0372	7.90059	7.61483
Rffl	ENSMUSG00000020696	1.94259	1.71085	2.01194	1.99066	2.96914	10.6607	6.64396	3.11101	5.29671	2.28322	8.59487	1.36825	5.8728	6.75938	6.87858	9.08516	5.68692	6.90677	5.55355	6.1301
Lig3	ENSMUSG00000020697	0.726188	3.78342	1.57409	0.495339	0	2.05472	1.72153	0.647529	1.25776	2.45662	0	0	4.64462	5.08487	7.48114	7.06749	11.7485	12.0858	11.1093	11.2556
Map3k3	ENSMUSG00000020700	4.8155	10.717	4.10662	12.1479	7.18329	10.8671	5.67188	4.75099	0	3.87938	0	0	9.35269	10.7025	12.0753	12.7338	14.3671	14.532	14.752	14.0675
Tmem132e	ENSMUSG00000020701	0.315645	0	0	0	0	0	0	0	0	0	4.36275	0	6.68022	8.14795	8.57914	4.52397	0.309243	1.53616	0.58557	0.235942
Ddx42	ENSMUSG00000020705	8.79074	10.0242	8.34364	11.109	6.42193	9.82271	15.4321	10.7839	3.81803	2.3122	3.63971	1.61035	15.4461	19.9033	17.149	18.3258	22.9195	21.9589	21.5273	21.025
Ftsj3	ENSMUSG00000020706	8.95633	10.1361	5.64123	8.67799	23.0246	37.0118	33.6987	40.1747	4.29534	10.833	14.2091	11.0131	53.7964	54.729	55.6003	48.1139	51.425	49.8726	50.6405	55.2966
Rnf135	ENSMUSG00000020707	3.12622	2.14037	3.52804	2.1793	0	0	3.47234	0	0.944452	1.842	0	0	1.03133	1.22472	1.25717	1.06945	1.58431	2.40849	3.55288	1.50469
Psmc5	ENSMUSG00000020708	96.2491	79.1947	96.895	105.651	77.69	116.116	117.995	96.3439	61.5764	42.002	75.7642	11.7485	114.029	98.6699	108.15	93.095	152.49	143.21	144.654	154.506
Adap2	ENSMUSG00000020709	2.00832	4.12645	4.25874	5.79427	0.671481	0	0	4.60988	0	0	0	0	0.337849	1.03175	0.244834	0.654541	0.254753	0.272923	0	0.095333
Ern1	ENSMUSG00000020715	1.17872	1.53883	1.0596	1.77813	4.82343	3.04496	5.5558	2.51588	3.5	9.04752	5.44066	2.23908	6.13734	7.89011	7.32773	11.6456	7.46157	6.81456	7.30886	6.21561
Nf1	ENSMUSG00000020716	3.79654	1.13053	5.14798	0.558678	0	1.32073	1.20186	1.70223	0.174579	0	0	0	2.73597	4.30108	3.65163	5.72225	6.72685	5.93503	6.51852	6.13309
Pecam1	ENSMUSG00000020717	10.6855	16.1878	13.4935	3.74098	36.889	4.34141	2.92927	16.3253	0	5.39161	0	6.83534	27.1145	38.2154	36.4071	37.8908	10.483	12.3163	14.3819	12.4326
Polg2	ENSMUSG00000020718	2.50448	3.97002	0.567558	3.44217	2.77848	1.26448	0	2.96285	0.66554	0	0	0	1.93206	1.13059	1.34173	1.26614	2.34193	2.91688	4.35114	3.70859
[truncated: 10,257 more rows]
